# Supplementary material for: High-Throughput Genotype, Morphology, and Quality Traits Evaluation for the Assessment of Genetic Diversity of Wheat Landraces from Sicily
Source: Plants (Basel). 2019 Apr 30;8(5):116. doi: 10.3390/plants8050116 (PMC6572038; doi:10.3390/plants8050116)
Supplement: Supplementary file 1 [file plants-08-00116-s001.zip]

Archive with 11 entries (10 files):
- supplementary files/
- supplementary files/Figure S1.docx
- supplementary files/Figure S2.docx
- supplementary files/Figure S3.docx
- supplementary files/Table S1.xlsx
- supplementary files/Table S2.xlsx
- supplementary files/Table S3.docx
- supplementary files/Table S4.csv
- supplementary files/Table S5.csv
- supplementary files/Table S6.csv
- supplementary files/Table S7.xlsx
