# Supplementary material for: High-Throughput Genotype, Morphology, and Quality Traits Evaluation for the Assessment of Genetic Diversity of Wheat Landraces from Sicily
Source: Plants (Basel). 2019 Apr 30;8(5):116. doi: 10.3390/plants8050116 (PMC6572038; doi:10.3390/plants8050116)
Supplement: Supplementary file 1 [file plants-08-00116-s001.zip › supplementary files/Table S1.xlsx]

## Sheet: Table S1
Table S1. Morphological descriptors utilized for characterizing the Sicilian wheat germplasm collection (UPVO/CPVO, 2011).
Code	Descriptors	bb2	bd3	bia1	bivc	bnc2	brc-b1	capp1	cas1pu	cic1	cot1	cuc1	fsa1	gig1	gio1	giu1	ing2	mar2.	mla1	pao2	rea4	reg1	rus1	sam3	sco4	tim1	tre2	tri2	trin	urr1	val2gl
morpho1	Habitus	2	2	1	2	2	2	1	2	3	1	2	1	1	1	1	1	1	3	1	1	2	1	1	1	1	2	1	1	1	1
morpho2	Frequency of plants with recurved flag leaves	5	6	6	7	5	3	5	7	7	5	5	3	5	7	8	8	6	7	7	7	7	8	7	2	3	3	2	5	5	3
morpho3	Time of ear emergence	8	7	5	3	4	5	5	5	8	3	6	3	5	3	4	4	4	6	8	7	4	4	5	4	5	5	3	3	3	6
morpho4	Flag leaf: glaucosity of sheath	4	7	4	4	5	6	7	6	5	6	3	7	6	6	6	6	7	5	3	6	6	6	5	7	6	7	1	1	4	7
morpho5	Flag leaf: glaucosity of blade (lower side)	2	3	3	2	3	4	4	2	4	3	3	5	3	2	2	2	4	2	2	2	3	5	2	4	2	3	1	1	3	2
morpho6	Pubescence of upper node	3	1	1	5	3	5	1	1	3	1	5	1	1	1	1	1	1	1	3	1	1	1	2	1	1	1	1	1	1	1
morpho7	Culm: glaucosity of neck	3	6	4	3	4	5	6	2	4	3	2	4	3	4	4	4	6	3	2	2	2	3	4	6	3	6	1	1	4	4
morpho8	Ear: glaucosity	2	6	3	6	3	4	6	2	4	2	4	5	2	2	4	6	4	4	2	5	2	2	5	3	5	5	1	1	2	2
morpho9	Awnedness	1	1	1	1	1	1	1	1	1	1	2	1	1	1	1	1	1	1	1	1	1	1	1	1	1	1	1	1	1	1
morpho10	Awns at tip of ear: length compared to ear	1	3	3	1	2	2	3	3	1	3	1	2	3	2	2	3	3	3	1	3	3	1	3	3	2	3	2	2	3	3
morpho11	Glume colour	1	1	1	2	4	3	1	2	1	2	1	1	1	2	1	1	1	1	3	1	1	2	1	4	1	1	1	1	1	2
morpho12	Lower glume: shape	4	6	5	4	5	5	6	5	4	6	4	6	6	6	5	4	6	6	5	6	6	6	6	6	7	4	4	6	5	6
morpho13	Lower glume: shoulder shape	3	4	2	2	4	1	4	1	3	3	3	2	2	4	1	4	4	1	3	1	4	2	4	2	4	4	4	1	4	3
morpho14	Lower glume: shoulder width	6	3	3	3	5	4	3	4	5	4	3	3	3	4	3	3	3	3	5	3	3	4	3	3	3	5	4	4	5	4
morpho15	Lower glume: length of beak	3	5	4	5	3	4	6	6	4	6	4	5	4	5	4	4	5	7	5	6	6	6	6	4	8	6	2	5	3	5
morpho16	Lower glume: beak shape	1	1	2	2	1	1	1	2	2	2	4	2	6	3	3	2	4	1	1	1	4	3	1	3	1	2	2	3	2	3
morpho17	Lower glume: pubescence of external surface	1	1	1	5	1	1	1	3	4	1	1	1	1	1	6	1	1	1	5	5	1	1	1	1	1	1	1	1	1	1
morpho18	Straw: pith in cross section	3	5	7	5	5	3	5	4	7	3	7	7	3	3	3	7	5	6	5	3	8	3	5	4	7	4	4	7	7	3
morpho19	Awns: colour	1	4	3	4	4	4	4	4	4	3	1	1	1	3	3	4	4	2	4	4	1	1	4	4	4	4	1	1	4	4
morpho20	Ear: length	10	7	6	6	6	6	7	7	8	7	6	8	7	7	7	6	6	8	8	6	7	8	9	7	7	6	6	5	5	8
morpho21	Ear: shape	2	1	1	2	3	3	2	2	1	2	4	1	1	1	2	3	3	2	1	2	2	2	1	2	1	2	3	3	3	1
morpho22	Ear: shape in profile	2	1	1	2	1	1	1	1	1	2	4	1	1	1	2	1	1	2	1	2	2	1	1	2	1	2	2	2	2	1
morpho23	Ear: cross shape	1	1	1	3	1	1	3	3	3	3	3	3	3	3	3	1	1	3	1	3	3	3	3	3	3	3	3	3	1	3
morpho24	Ear: density	4	7	6	5	6	7	6	6	4	5	7	4	5	3	5	6	7	5	4	6	5	5	3	5	6	6	7	6	6	4
morpho25	Grain: shape	4	7	5	3	4	5	6	6	3	5	4	6	6	6	7	5	7	5	3	6	6	7	6	6	6	4	5	5	5	6
morpho26	Seed: length of brush hair in dorsal	3	5	3	3	3	3	4	3	5	3	4	4	6	4	5	3	4	2	5	4	3	3	3	3	3	3	4	3	3	3
morpho27	Plantheigth	7	7	7	7	7	7	7	7	7	7	7	7	7	8	8	7	8	7	7	7	8	8	7	8	7	6	7	5	7	7
