# Supplementary material for: High-Throughput Genotype, Morphology, and Quality Traits Evaluation for the Assessment of Genetic Diversity of Wheat Landraces from Sicily
Source: Plants (Basel). 2019 Apr 30;8(5):116. doi: 10.3390/plants8050116 (PMC6572038; doi:10.3390/plants8050116)
Supplement: Supplementary file 1 [file plants-08-00116-s001.zip › supplementary files/Table S2.xlsx]

## Sheet: Table S2
Table S2. One-way ANOVA for grain and wholemeal flour qualitative parameters of Sicilian wheat germplasm collection.																																Table S1. Morphological descriptors utilized for characterizing the Sicilian wheat germplasm collection (UPVO/CPVO, 2011).
Test weight
Source	DF	Sum of squares	Mean squares	F	Pr > F
Model	31	556381	17947.8	57.4098	< 0.0001
Error	65	20320.7	312.625
Corrected Total	96	576701
Thousand kernels weight
Source	DF	Sum of squares	Mean squares	F	Pr > F
Model	31	217181	7005.83	43.3783	< 0.0001
Error	65	10497.9	161.505
Corrected Total	96	227678
Starchy kernels
Source	DF	Sum of squares	Mean squares	F	Pr > F
Model	31	1.36234	0.0439464	39.7798	< 0.0001
Error	65	0.0718082	0.00110474
Corrected Total	96	1.43415
Protein content
Source	DF	Sum of squares	Mean squares	F	Pr > F
Model	31	15.7117	0.506827	61.3973	< 0.0001
Error	65	0.536568	0.00825489
Corrected Total	96	16.2482
Wet gluten
Source	DF	Sum of squares	Mean squares	F	Pr > F
Model	31	0.774349	0.0276553	64.5582	< 0.0001
Error	65	0.0252743	0.000428378
Corrected Total	96	0.799623
Dry gluten content
Source	DF	Sum of squares	Mean squares	F	Pr > F
Model	31	15.4181	0.497357	66.508	< 0.0001
Error	65	0.48608	0.00747816
Corrected Total	96	15.9042
Water Binding in wet gluten
Source	DF	Sum of squares	Mean squares	F	Pr > F
Model	31	47698.5	1538.66	50.3488	< 0.0001
Error	65	1986.4	30.56
Corrected Total	96	49684.9
Gluten index
Source	DF	Sum of squares	Mean squares	F	Pr > F
Model	31	283721	9152.29	168.703	< 0.0001
Error	65	3526.31	54.2509
Corrected Total	96	287247
Brown index
Source	DF	Sum of squares	Mean squares	F	Pr > F
Model	31	23938.2	772.201	58.9435	< 0.0001
Error	65	851.544	13.1007
Corrected Total	96	24789.8
Red index
Source	DF	Sum of squares	Mean squares	F	Pr > F
Model	31	92.7089	2.99061	86.5927	< 0.0001
Error	65	2.24487	0.0345365
Corrected Total	96	94.9538
Yellow index
Source	DF	Sum of squares	Mean squares	F	Pr > F
Model	31	23324.5	752.402	69.1507	< 0.0001
Error	65	707.24	10.8806
Corrected Total	96	24031.7
