# Supplementary material for: High-Throughput Genotype, Morphology, and Quality Traits Evaluation for the Assessment of Genetic Diversity of Wheat Landraces from Sicily
Source: Plants (Basel). 2019 Apr 30;8(5):116. doi: 10.3390/plants8050116 (PMC6572038; doi:10.3390/plants8050116)
Supplement: Supplementary file 1 [file plants-08-00116-s001.zip › supplementary files/Table S4.csv]

																															;
Table S4. Average Dissimilarity (AD) values for the first four PCoA vectors.																															;
	adInd	Pop	IndR	PopR	AD	PCoA1	PCoA2	PCoA3	PCoA4																						;
1	AD00001	P_0004	cuc1	pop04	0.572932042	-0.155607206	0.119450193	-0.449345463	-0.360791214																						;
2	AD00002	P_0001	cic1	pop01	0.41829296	-0.393050687	0.005787479	0.023406352	0.068484356																						;
3	AD00003	P_0001	bb2	pop01	0.417444921	-0.362956995	0.001236293	0.019316447	0.054927276																						;
4	AD00004	P_0001	pao2	pop01	0.416781544	-0.408411575	-0.001098414	0.039525703	0.039685482																						;
5	AD00005	P_0001	bnc2	pop01	0.412033418	-0.398042963	-0.027981516	0.040659107	0.037611642																						;
6	AD00006	P_0002	capp1	pop02	0.405947298	0.091417792	0.225954437	0.048808307	-0.172319997																						;
7	AD00007	P_0001	tri2	pop01	0.391387658	0.087668526	0.13515661	-0.124042452	0.144483161																						;
8	AD00008	P_0003	cla	pop03	0.38721846	0.070844375	0.145126962	-0.062489804	0.046707464																						;
9	AD00009	P_0001	bivc	pop01	0.382877396	-0.288815056	-0.055421243	0.052587705	0.013713626																						;
10	AD00010	P_0001	fsa1	pop01	0.369455561	0.114548732	0.058016027	-0.186235153	0.238975073																						;
11	AD00011	P_0001	tim1	pop01	0.366282279	0.121325044	0.044869755	-0.179963723	0.229525883																						;
12	AD00012	P_0001	brc-b1	pop01	0.363438267	-0.153605519	0.135850607	0.169386107	-0.053680049																						;
13	AD00013	P_0002	trin	pop02	0.359317358	0.103644762	0.205076096	0.032454024	0.037830931																						;
14	AD00014	P_0003	sim	pop03	0.357630695	0.115493731	0.238753973	0.078829154	0.000243007																						;
15	AD00015	P_0001	cot1	pop01	0.354640986	0.063106326	0.017505686	-0.071368995	0.046372509																						;
16	AD00016	P_0001	rea4	pop01	0.349934396	0.036156049	0.012586537	-0.031143228	0.049075273																						;
17	AD00017	P_0001	bia1	pop01	0.344958912	0.050343144	-0.052846672	-0.049824797	0.046491884																						;
18	AD00018	P_0001	urr1	pop01	0.344675006	0.045858057	-0.023922765	-0.020294951	0.035303951																						;
19	AD00019	P_0001	ing2	pop01	0.3438916	0.077726818	0.038156439	0.023746573	0.013143065																						;
20	AD00020	P_0001	mar_2	pop01	0.334592281	0.125588346	0.24458529	0.16934371	-0.071634161																						;
21	AD00021	P_0001	bd3	pop01	0.332891524	0.124316211	0.252044645	0.180298225	-0.080662047																						;
22	AD00022	P_0001	gig1	pop01	0.329816695	0.09085004	-0.135005251	-0.02634354	-0.006022049																						;
23	AD00023	P_0001	reg1	pop01	0.329070113	0.069168234	-0.142146706	0.025846051	-0.038310151																						;
24	AD00024	P_0001	tre2	pop01	0.322863349	0.070216189	-0.066445917	0.046083781	-0.010213051																						;
25	AD00025	P_0001	sco4	pop01	0.321825311	0.065626419	-0.048448456	0.044699052	-0.007248755																						;
26	AD00026	P_0001	rus1	pop01	0.316566754	0.072555195	-0.217106592	0.028361624	-0.045813146																						;
27	AD00027	P_0001	cas1pu	pop01	0.312862571	0.083437631	-0.137689784	0.009983839	-0.006642315																						;
28	AD00028	P_0001	mla1	pop01	0.312237226	0.090722943	-0.118978636	0.03055515	0.006471881																						;
29	AD00029	P_0001	gio1	pop01	0.311924673	0.105997197	-0.232747872	0.040319606	-0.059039264																						;
30	AD00030	P_0001	giu_1	pop01	0.310852021	0.084675637	-0.182323996	0.022738239	-0.061456491																						;
31	AD00031	P_0001	sam3	pop01	0.310707313	0.09143911	-0.205028838	0.031106511	-0.07776592																						;
32	AD00032	P_0001	val2gl	pop01	0.310614268	0.107763494	-0.232964371	0.042996839	-0.057447855																						;
