# Supplementary material for: High-Throughput Genotype, Morphology, and Quality Traits Evaluation for the Assessment of Genetic Diversity of Wheat Landraces from Sicily
Source: Plants (Basel). 2019 Apr 30;8(5):116. doi: 10.3390/plants8050116 (PMC6572038; doi:10.3390/plants8050116)
Supplement: Supplementary file 1 [file plants-08-00116-s001.zip › supplementary files/Table S5.csv]

Table S5. Iterative AMOVA results. The changes in genetic differentiation with the increased selection of accessions with the highest Average Dissimilarity (AD) values are shown.																															;
	Selected samples	Samples for AMOVA	popN	df	SSa	SSw	Va	Vw	PVa	PVw																					;
1	32	31	3	28	33749.62545	336169.2778	1347.605176	12006.04563	0.10091661	0.89908339																					;
2	3	2	1	1	0	7132	NA	7132	NA	NA																					;
3	6	4	1	3	0	19331.5	NA	6443.833333	NA	NA																					;
4	9	6	1	5	0	52766.16667	NA	10553.23333	NA	NA																					;
5	12	9	1	8	0	101838.4444	NA	12729.80556	NA	NA																					;
6	15	14	3	11	37492.22857	139765.7	1921.863223	12705.97273	0.131383974	0.868616026																					;
7	18	17	3	14	35621.56787	181447.9615	1472.386774	12960.56868	0.102015611	0.897984389																					;
8	21	20	3	17	30608.325	220020.125	694.6477076	12942.36029	0.050938425	0.949061575																					;
9	24	23	3	20	30976.27574	256111.2895	771.239852	12805.56447	0.056805698	0.943194302																					;
10	27	26	3	23	31734.69231	288193.5	943.1200378	12530.15217	0.069999331	0.930000669																					;
11	30	29	3	26	32796.8669	318291.34	1159.012559	12241.97462	0.086487103	0.913512897																					;
																															;
