# Supplementary material for: High-Throughput Genotype, Morphology, and Quality Traits Evaluation for the Assessment of Genetic Diversity of Wheat Landraces from Sicily
Source: Plants (Basel). 2019 Apr 30;8(5):116. doi: 10.3390/plants8050116 (PMC6572038; doi:10.3390/plants8050116)
Supplement: Supplementary file 1 [file plants-08-00116-s001.zip › supplementary files/Table S6.csv]

Table S6. Iterative AMOVA results. The changes in genetic differentiation with the increased removal of accessions with the lowest Average Dissimilarity (AD) values are highlighted.																															;
	Removed samples	Samples for AMOVA	popN	df	SSa	SSw	Va	Vw	PVa	PVw																					;
1	0	31	3	28	33749.62545	336169.2778	1347.605176	12006.04563	0.10091661	0.89908339																					;
2	3	28	3	25	32396.22619	307946.6667	1086.469	12317.86667	0.081053551	0.918946449																					;
3	6	25	3	22	31473.17429	278063.7857	879.9216352	12639.26299	0.065086887	0.934913113																					;
4	9	22	3	19	30883.0404	244985.2778	737.4510619	12893.96199	0.054099385	0.945900615																					;
5	12	19	3	16	32496.75263	208146.3	961.647168	13009.14375	0.068832693	0.931167307																					;
6	15	16	3	13	35997.39583	168190.6667	1557.216716	12937.74359	0.107431596	0.892568404																					;
7	18	13	3	10	38979.28632	124379.9444	2291.785833	12437.99444	0.155588596	0.844411404																					;
8	21	8	1	7	0	89474.25	NA	12782.03571	NA	NA																					;
9	24	5	1	4	0	43557.2	NA	10889.3	NA	NA																					;
10	27	4	1	3	0	19331.5	NA	6443.833333	NA	NA																					;
11	30	0	0	0	0	0	0	0	0	0																					;
																															;
																															;
