# Supplementary material for: High-Throughput Genotype, Morphology, and Quality Traits Evaluation for the Assessment of Genetic Diversity of Wheat Landraces from Sicily
Source: Plants (Basel). 2019 Apr 30;8(5):116. doi: 10.3390/plants8050116 (PMC6572038; doi:10.3390/plants8050116)
Supplement: Supplementary file 1 [file plants-08-00116-s001.zip › supplementary files/Table S7.xlsx]

## Sheet: Table S7
Table S7. SNP profiles used for analysis.
chr	position	call	SNP	reg1	gig1	val2gl	gio1	bnc2	fsa1	tri2	bia1	cic1	ing2	brc-b1	bd3	rus1	urr1	tim1	mla1	bivc	tre2	rea4	mar_2	sam3	pao2	bb2	giu_1	cas1pu	cot1	sco4	capp1	trin	sim	cla	cuc1
1A	106905	T/C	BobWhite_c48447_529	C	T	C	C	T	T	T	T	T	T	T	T	C	T	T	T	T	T	T	T	T	T	T	T	T	T	T	T	T	T	T	T
1A	137315	A/G	BobWhite_c1361_1187	A	A	A	A	A	G	G	A	A	A	A	A	A	A	A	A	A	A	A	A	A	A	A	A	A	A	A	A	G	A	A	failed
1A	137315	A/G	BS00009423_51	A	A	A	A	A	G	A	G	G	G	A	A	A	G	A	A	A	A	failed	A	A	A	A	A	A	A	failed	A	A	A	A	G
1A	137315	A/G	BS00022677_51	A	A	A	A	A	G	G	A	A	A	A	A	A	A	A	A	A	A	A	failed	A	A	A	A	A	A	A	A	G	A	A	G
1A	137315	T/C	BS00033750_51	T	T	C	C	C	C	C	C	C	C	C	C	T	C	C	C	C	C	C	C	T	C	T	C	C	C	T	C	C	C	C	C
1A	137315	T/C	Excalibur_c9509_1180	T	T	T	T	T	C	C	T	T	T	T	T	T	T	T	T	T	T	T	T	T	T	T	T	T	T	T	T	C	T	T	failed
1A	137315	T/C	GENE-0412_338	C	T	C	C	C	C	C	T	C	C	C	C	C	C	C	C	C	C	C	C	T	C	C	T	C	C	C	Y	C	C	C	T
1A	137315	A/G	IAAV3919	G	G	G	G	G	A	A	G	G	G	G	G	G	G	G	G	G	G	G	G	G	G	G	G	G	G	G	G	A	G	G	A
1A	137315	T/C	Kukri_c7192_1077	T	T	C	C	C	T	C	C	C	T	C	C	T	T	C	C	C	C	C	C	T	C	T	C	C	C	T	C	C	C	C	C
1A	137315	A/G	RAC875_c42700_264	G	G	G	G	G	A	A	G	G	G	G	G	G	G	G	G	G	G	G	G	G	G	G	G	G	G	G	G	A	G	G	failed
1A	137315	T/C	Tdurum_contig19376_154	C	C	T	T	T	C	C	T	T	T	T	T	C	T	T	T	T	T	T	T	C	T	C	T	T	T	C	T	C	T	T	T
1A	137315	T/C	Tdurum_contig35757_161	C	Y	C	C	C	C	C	Y	C	C	C	C	C	C	C	C	C	C	C	C	T	C	C	T	C	C	C	C	C	C	C	C
1A	137315	A/G	Tdurum_contig42405_197	G	G	G	G	G	A	A	A	A	A	G	G	G	A	failed	G	G	G	G	G	G	G	G	failed	G	G	G	G	A	G	A	A
1A	137315	T/C	Tdurum_contig44888_837	C	C	C	C	C	T	T	C	C	C	C	C	C	C	C	C	C	C	C	C	C	C	C	C	C	C	C	C	T	C	C	T
1A	137315	T/C	Tdurum_contig59794_640	T	Y	T	T	T	T	T	Y	T	T	T	T	T	T	T	C	T	T	C	T	T	T	T	C	C	T	T	T	T	T	T	failed
1A	137315	A/G	Tdurum_contig60323_605	G	G	A	A	A	G	G	failed	failed	A	A	A	G	A	A	A	A	A	A	A	G	A	G	A	A	A	G	R	G	A	A	G
1A	137315	A/G	Tdurum_contig97729_491	A	A	G	G	A	A	A	G	A	A	A	A	A	A	A	G	A	A	G	A	failed	A	A	G	G	A	A	A	A	A	A	A
1A	137315	A/C	wsnp_Ex_c10657_17376448	A	A	C	C	C	C	C	C	C	C	C	C	A	C	C	C	C	C	C	C	A	C	A	C	C	C	A	C	C	C	C	M
1A	142723	A/G	RAC875_rep_c105697_366	G	G	A	A	A	A	A	A	A	A	A	A	G	A	A	A	A	A	A	A	G	A	G	A	A	A	G	A	A	A	A	failed
1A	157361	T/C	BS00011810_51	C	T	C	C	T	T	T	T	T	T	C	C	C	T	C	T	C	C	C	C	C	C	T	C	C	C	C	C	C	C	C	T
1A	166721	T/C	BS00010488_51	C	C	T	T	T	C	C	C	C	C	T	T	C	C	T	T	T	T	T	T	C	T	C	T	T	T	C	T	C	T	T	C
1A	166721	T/C	Excalibur_c35316_154	C	C	T	T	T	T	T	T	T	T	T	T	C	T	T	T	T	T	T	T	C	T	C	T	T	T	C	T	T	T	T	failed
1A	167304	A/G	BobWhite_c31470_532	G	G	G	G	G	A	G	A	A	A	G	G	G	A	G	G	G	G	G	G	G	G	G	G	G	G	G	G	G	G	G	A
1A	167304	A/G	BS00064204_51	G	G	A	A	A	G	A	G	G	G	A	A	G	G	A	A	A	A	A	A	G	A	G	A	A	A	R	A	A	A	A	G
1A	167304	T/G	BS00064205_51	G	G	G	G	G	T	G	T	T	T	G	G	G	T	G	G	G	G	G	G	G	G	G	G	G	G	G	G	G	G	G	T
1A	167304	A/G	IAAV3403	G	A	A	A	A	G	A	A	A	G	A	G	A	G	G	A	A	G	G	G	R	A	A	G	A	A	failed	G	G	G	G	A
1A	167304	A/G	tplb0025b13_150	G	G	A	A	A	G	A	A	A	G	A	A	G	G	A	A	A	A	A	A	G	A	G	A	A	A	G	A	A	A	A	G
1A	167304	T/C	wsnp_Ku_c1818_3557408	C	C	T	T	T	C	T	T	T	C	T	T	C	C	T	T	T	T	T	T	C	T	C	T	T	T	C	T	T	T	T	C
1A	174655	A/G	Tdurum_contig46733_6628	A	A	A	A	A	G	failed	G	G	A	A	G	A	A	G	G	G	G	G	G	A	A	A	G	G	A	A	G	G	G	G	A
1A	179027	A/G	CAP11_rep_c7878_143	A	A	A	A	A	A	A	A	A	A	A	A	A	A	A	A	A	A	A	A	R	A	A	R	A	A	A	A	A	A	A	R
1A	193439	A/G	BS00082567_51	A	A	A	A	A	A	G	A	A	A	A	A	A	G	A	A	A	A	A	A	A	A	A	A	A	A	G	A	G	A	A	A
1A	193439	A/G	CAP12_c3074_192	G	G	G	G	G	G	A	G	G	G	G	G	G	A	G	G	G	G	G	G	G	G	G	G	G	G	A	G	A	G	G	G
1A	197325	T/G	BS00023130_51	G	G	G	G	G	G	G	G	G	G	G	G	G	T	G	G	G	G	G	G	G	G	G	G	G	G	T	G	G	G	G	G
1A	201535	T/C	TA001286-0611-w	C	C	C	C	C	T	C	T	T	C	C	T	C	C	T	T	T	T	T	T	C	C	C	T	T	T	C	T	C	T	T	Y
1A	202215	A/G	CAP8_c1356_189	G	G	G	G	G	G	A	G	G	G	G	G	G	G	G	G	G	G	G	G	G	G	G	G	G	G	G	G	A	G	G	A
1A	215494	A/G	BS00023201_51	G	G	G	G	G	G	G	G	G	A	G	G	G	G	G	G	G	G	G	G	G	G	G	G	A	G	G	G	G	G	A	A
1A	240625	A/G	BS00056550_51	G	G	A	A	G	A	A	A	G	A	G	A	G	G	A	A	G	A	A	A	G	G	G	failed	A	G	G	A	A	A	A	A
1A	244090	T/C	BS00079769_51	C	C	T	T	C	C	T	T	C	T	C	C	C	C	C	T	C	T	C	C	C	C	C	T	T	C	C	C	T	C	T	Y
1A	244090	A/C	wsnp_RFL_Contig4735_5673999	A	A	C	C	A	A	C	C	A	C	A	A	A	A	A	C	A	C	A	A	A	A	A	C	C	A	A	A	C	A	C	M
1A	253385	T/G	BS00060796_51	G	K	G	G	G	G	G	G	G	G	G	G	G	K	G	K	G	G	K	G	K	G	G	K	G	G	G	G	G	G	G	failed
1A	253385	A/G	Kukri_c22349_754	G	G	A	A	G	A	A	G	G	A	G	A	G	G	A	G	G	G	A	A	G	G	G	G	A	G	G	failed	A	A	A	R
1A	253385	T/C	Kukri_rep_c102231_265	C	C	T	T	C	T	T	T	C	T	C	T	C	C	T	T	C	T	T	T	C	C	C	T	T	T	C	failed	T	T	T	Y
1A	253385	A/G	RAC875_c30657_82	A	A	A	A	A	A	A	A	A	A	A	A	A	G	A	A	A	A	A	A	A	A	A	A	A	A	A	A	A	A	A	R
1A	265950	A/G	BS00080187_51	A	A	G	G	G	G	G	G	G	G	G	A	A	G	G	G	G	G	A	A	A	G	G	G	G	failed	A	A	G	A	G	G
1A	265950	T/C	GENE-0411_723	T	T	C	C	T	C	C	C	T	C	T	T	T	Y	C	C	T	C	T	T	T	T	T	C	C	T	T	T	C	T	C	C
1A	265950	A/C	GENE-0411_807	C	C	A	A	C	A	A	A	C	A	C	C	C	C	A	A	C	A	C	C	C	C	C	A	A	C	C	C	A	C	A	failed
1A	265950	A/G	RFL_Contig1027_442	G	G	A	A	G	A	A	A	G	A	G	G	G	G	A	A	G	A	G	G	G	G	G	A	A	G	G	G	A	G	A	A
1A	265950	T/G	wsnp_Ex_rep_c106111_90308719	T	T	G	G	T	G	G	G	T	G	T	T	T	T	G	G	T	G	T	T	T	T	T	G	G	T	T	K	G	T	G	G
1A	270711	A/G	BS00010128_51	G	G	G	G	G	G	G	G	G	A	G	G	G	G	G	A	G	A	G	G	G	G	G	A	A	A	G	G	G	G	A	R
1A	270711	A/G	Excalibur_c71158_54	A	A	G	G	A	G	G	G	A	G	A	A	A	A	G	G	A	G	A	A	A	A	A	G	G	A	A	A	G	A	G	G
1A	270711	A/C	Excalibur_c82557_201	A	A	C	C	A	C	C	C	A	C	A	A	A	C	C	C	M	C	C	A	A	A	C	C	C	C	M	A	C	A	C	C
1A	270711	A/G	wsnp_Ex_c57982_59470152	A	A	G	G	A	G	A	G	A	G	A	A	A	A	G	G	A	G	A	A	A	A	A	G	G	A	A	A	A	A	G	G
1A	270711	A/G	wsnp_Ku_c183_358844	A	A	G	G	A	G	A	G	A	G	A	A	A	A	G	G	A	G	A	A	A	A	A	G	G	A	A	A	A	A	G	G
1A	273464	A/G	BobWhite_c39996_126	G	G	G	G	R	G	G	G	R	G	R	A	G	A	G	G	R	G	G	A	G	R	A	G	G	G	A	A	G	A	G	R
1A	273464	T/C	Kukri_c32052_171	T	T	T	T	T	failed	C	failed	T	T	T	T	T	C	C	T	T	T	C	T	T	T	T	T	T	C	T	T	C	T	T	T
1A	273464	A/G	RAC875_c1710_376	G	G	A	A	failed	A	A	G	G	G	G	G	G	A	A	G	G	G	A	G	G	G	A	G	G	A	G	G	A	G	G	G
1A	287130	A/G	Kukri_c1977_1940	A	A	A	A	A	G	A	G	A	G	A	G	A	failed	G	A	A	A	G	G	A	A	A	G	G	failed	A	G	A	G	A	G
1A	289171	A/C	BS00004903_51	A	C	A	A	A	A	C	C	C	A	A	A	A	M	A	A	A	C	C	A	C	A	C	C	A	A	A	A	A	A	A	M
1A	289171	T/C	Tdurum_contig46413_680	T	T	T	T	T	C	T	C	T	C	T	C	T	failed	C	T	T	T	C	C	T	T	T	C	C	failed	T	C	T	C	T	C
1A	289171	A/G	Tdurum_contig46413_779	G	G	G	G	G	A	G	A	G	A	G	A	G	failed	A	G	G	G	A	A	G	G	G	A	A	failed	G	A	G	A	G	G
1A	291114	T/C	BS00003595_51	T	T	C	C	T	T	T	T	T	T	T	C	T	T	T	T	T	failed	T	C	T	T	T	T	T	T	T	C	T	C	T	T
1A	291114	T/C	BS00010267_51	C	C	failed	C	C	C	C	Y	C	C	C	C	C	C	C	C	C	C	C	Y	C	C	Y	C	C	C	C	C	C	C	C	C
1A	291114	T/C	BS00110709_51	C	C	C	C	C	Y	C	C	C	C	Y	C	C	C	failed	Y	C	Y	Y	C	C	Y	C	C	C	C	C	C	C	C	C	C
1A	291114	T/C	CAP11_c2581_302	T	T	C	C	C	C	C	C	C	C	C	C	T	C	C	C	C	C	C	C	T	C	C	C	C	C	C	C	C	C	T	C
1A	291114	A/C	CAP8_c2448_355	C	C	A	A	A	C	A	A	A	A	A	A	C	A	C	C	A	C	A	A	C	A	C	A	A	A	A	M	A	A	C	M
1A	291114	A/G	Excalibur_c21298_515	G	G	R	R	G	G	G	G	G	G	G	G	R	G	G	G	G	G	G	G	G	G	G	G	R	G	G	A	G	G	G	G
1A	291114	T/C	Excalibur_c9196_313	C	C	T	T	T	T	T	T	T	T	T	T	C	T	T	T	T	T	T	T	failed	T	T	T	T	T	T	T	T	T	C	failed
1A	291114	A/G	Excalibur_c9676_163	A	A	G	G	A	A	A	A	A	G	A	A	A	A	A	G	A	G	A	A	A	A	A	G	G	A	A	A	A	A	G	A
1A	291114	C/G	IAAV8297	G	G	G	G	G	G	G	G	G	G	G	G	G	C	G	G	G	G	G	G	G	G	G	G	G	C	G	failed	G	G	G	C
1A	291114	A/C	Jagger_c6846_109	A	A	A	A	A	A	A	A	A	A	A	A	A	C	A	A	A	A	A	A	A	A	A	A	A	C	A	failed	A	A	A	M
1A	291114	A/G	Kukri_c2446_683	G	G	G	G	G	A	A	G	G	G	G	G	R	G	A	G	G	G	A	G	G	G	G	G	G	A	G	G	A	G	G	G
1A	291114	T/C	Kukri_c29150_143	T	T	T	T	T	T	T	T	T	T	T	T	T	C	T	T	T	T	T	T	T	T	T	failed	T	C	T	T	T	T	T	C
1A	291114	A/G	Kukri_c7393_851	A	G	G	G	G	G	G	G	G	G	G	G	G	G	R	R	G	R	G	G	G	G	G	G	A	A	G	G	G	G	G	G
1A	291114	T/C	RAC875_c18640_821	C	C	C	C	C	C	C	C	C	C	C	C	C	T	C	C	C	C	C	C	C	C	C	C	C	T	C	C	C	C	C	T
1A	291114	T/C	RAC875_c5831_1486	T	T	T	T	T	C	T	T	T	T	T	T	T	C	C	T	T	T	C	T	T	T	C	T	T	T	T	T	T	T	T	T
1A	291114	A/G	RAC875_c63624_1002	G	G	A	A	A	A	A	A	A	A	A	A	G	A	A	A	A	A	A	A	G	A	A	A	A	A	A	A	A	A	G	A
1A	291114	A/G	RAC875_rep_c101110_474	A	A	A	A	A	A	A	A	A	A	A	A	A	G	A	A	A	A	A	A	A	A	A	R	A	R	A	A	A	A	A	R
1A	291114	A/G	RAC875_rep_c101110_563	A	A	A	A	A	A	A	A	A	A	A	A	A	G	failed	A	A	A	A	A	A	A	A	failed	A	R	A	A	A	A	A	R
1A	291114	A/G	Tdurum_contig43943_1165	G	G	A	A	A	A	A	A	A	A	A	A	G	A	A	A	A	A	A	A	R	A	A	A	A	A	A	A	A	A	G	R
1A	291114	A/G	Tdurum_contig43943_56	A	A	G	G	G	G	G	G	G	G	G	G	A	G	G	G	G	G	G	G	A	G	G	G	G	G	G	G	G	G	A	G
1A	291114	A/G	tplb0053o08_2004	G	G	G	G	G	G	G	G	G	G	G	G	G	A	G	G	G	G	G	G	G	G	G	G	G	A	G	G	G	G	G	A
1A	291502	A/G	RAC875_c97040_104	G	G	G	G	G	A	A	G	G	G	G	G	G	G	failed	G	G	G	G	G	G	G	G	G	G	G	G	G	A	G	G	G
1A	296781	T/C	BS00022943_51	C	C	T	T	C	C	T	C	C	C	C	C	C	C	C	C	C	C	T	C	C	C	C	C	C	C	C	C	T	C	C	C
1A	296781	A/G	Tdurum_contig68827_61	G	G	A	A	G	G	A	G	G	G	G	G	G	G	G	G	G	G	A	G	G	G	G	G	G	G	G	G	A	G	G	G
1A	309865	T/C	Ex_c4876_1221	failed	C	C	C	T	C	C	T	T	T	T	C	failed	T	Y	T	T	T	T	C	C	T	T	C	T	T	T	Y	C	C	T	T
1A	309865	T/C	Kukri_c46939_83	C	C	T	T	C	C	T	C	C	C	C	C	C	C	C	C	C	C	T	C	C	C	C	C	C	C	C	C	T	C	C	C
1A	335417	A/G	Tdurum_contig26035_231	A	failed	A	A	G	G	G	G	G	G	G	G	A	G	G	G	G	G	G	G	A	G	G	G	G	G	G	G	G	G	A	A
1A	346979	A/G	RAC875_c34888_65	G	G	G	G	G	R	G	G	G	G	R	G	G	G	R	G	G	G	R	G	G	R	G	G	G	G	G	G	G	G	G	G
1A	348922	T/C	BobWhite_c6558_234	T	T	T	T	T	C	T	T	T	T	C	T	T	T	C	T	T	T	C	T	T	C	T	T	T	T	T	T	T	T	T	T
1A	352323	T/C	BobWhite_c18592_327	C	C	C	failed	Y	T	Y	C	C	C	T	C	failed	failed	T	C	C	C	T	C	C	T	C	C	C	C	C	C	C	C	C	T
1A	352808	T/C	BS00022701_51	C	C	C	C	C	Y	C	C	C	C	Y	C	C	C	T	C	C	C	Y	C	C	Y	C	C	C	C	C	C	C	C	C	C
1A	354039	A/G	BS00022270_51	G	G	G	G	G	R	G	G	G	G	R	G	G	G	R	R	G	R	R	G	G	R	G	G	G	G	G	G	G	G	G	G
1A	354039	A/G	Ex_c28368_426	A	A	A	A	failed	A	A	G	G	G	G	A	A	G	A	G	G	A	G	A	A	G	A	A	A	A	A	A	A	A	failed	failed
1A	354039	T/C	Excalibur_c25891_1402	T	T	T	T	T	C	C	T	T	T	T	T	T	T	C	T	T	C	T	T	T	T	C	T	C	C	T	T	failed	T	T	T
1A	354039	T/C	Ku_c4823_673	T	T	T	T	T	C	C	C	C	C	T	C	T	C	C	C	C	C	C	C	T	T	C	failed	C	C	C	C	C	C	T	T
1A	354039	A/G	wsnp_Ex_c1137_2182795	A	A	A	A	A	G	R	G	R	G	A	G	A	G	G	G	failed	G	G	G	A	A	G	A	G	G	G	G	G	G	A	R
1A	356533	T/C	BS00103478_51	Y	T	T	T	T	C	C	C	C	C	C	T	T	C	C	C	C	C	C	T	T	C	C	failed	C	C	C	Y	C	T	T	Y
1A	356533	A/G	Excalibur_c25175_512	G	G	G	G	A	G	G	G	G	G	G	G	G	G	G	G	G	G	G	G	G	G	G	G	G	G	G	R	G	G	A	A
1A	356533	T/C	Excalibur_c58154_84	C	C	C	C	T	C	Y	C	C	C	C	C	C	C	C	C	C	C	C	C	C	C	C	C	C	C	C	Y	C	C	T	T
1A	356533	A/G	Kukri_c2121_1936	G	G	G	G	G	A	A	G	G	G	G	G	G	G	failed	G	G	A	G	G	G	G	A	G	A	A	G	G	A	G	G	G
1A	356533	A/G	Tdurum_contig42479_1624	A	A	A	A	A	G	G	A	A	A	A	A	A	A	G	A	A	G	A	A	A	A	G	A	G	G	A	R	G	A	A	A
1A	356533	T/C	Tdurum_contig42479_2158	T	T	T	T	T	C	C	T	T	T	T	T	Y	T	C	T	T	C	T	T	T	T	C	T	C	C	T	T	C	T	T	Y
1A	367349	A/G	wsnp_Ex_c19717_28713417	A	A	A	A	A	A	A	A	A	A	A	A	A	A	A	A	A	G	A	A	A	A	A	A	G	A	A	A	A	A	A	A
1A	367349	A/C	wsnp_Ex_c7252_12453079	A	A	A	A	A	A	A	A	A	A	A	A	A	A	A	A	A	C	A	A	A	A	A	A	C	A	A	A	A	A	A	A
1A	373146	T/C	BS00079071_51	T	T	T	T	T	T	T	T	T	T	T	T	T	T	T	T	T	C	T	T	T	T	T	T	C	T	T	T	T	T	T	T
1A	373146	T/C	BS00083459_51	T	T	T	T	C	C	C	C	C	C	C	C	T	C	C	T	C	C	C	C	T	C	C	T	C	C	C	C	C	C	C	T
1A	381113	A/G	BobWhite_c1764_139	A	A	A	A	G	failed	G	G	G	A	G	G	A	G	failed	G	G	A	A	G	A	G	G	A	A	A	failed	failed	G	G	A	G
1A	381113	T/C	BobWhite_c46501_92	T	T	T	T	C	C	T	failed	C	T	C	C	T	T	C	T	C	T	T	C	T	C	C	T	T	T	C	C	C	C	T	T
1A	381113	T/G	BS00022443_51	T	T	T	T	T	T	T	T	T	T	T	T	T	T	T	T	T	T	G	T	T	T	T	T	T	T	T	T	T	T	G	K
1A	381113	A/C	BS00022738_51	C	C	C	C	A	A	A	A	A	C	A	A	C	A	A	A	A	C	C	A	C	A	A	C	C	C	A	A	A	A	C	C
1A	381113	T/G	BS00022977_51	T	G	T	T	G	G	G	G	G	G	G	G	T	G	G	G	G	G	T	G	T	G	G	T	G	T	G	G	G	G	T	T
1A	381113	T/C	BS00100287_51	C	T	C	C	T	T	T	T	T	T	T	T	C	T	T	T	T	T	C	T	C	T	T	C	T	C	T	T	T	T	C	C
1A	381113	A/G	Excalibur_c105151_200	A	G	A	A	G	G	G	G	G	G	G	G	A	G	G	G	G	G	A	G	A	G	G	A	G	A	G	R	G	G	A	A
1A	381113	T/C	Excalibur_c16353_264	C	C	C	C	C	C	T	C	C	C	C	C	C	C	C	C	C	C	C	C	C	C	C	C	C	C	C	C	T	C	C	C
1A	381113	T/G	GENE-0211_139	G	G	G	G	T	T	T	T	T	G	T	T	G	T	T	T	T	G	G	T	G	T	T	G	G	G	T	failed	T	T	G	G
1A	381113	A/G	IACX11001	G	G	G	G	A	G	G	A	A	A	A	G	G	A	G	A	A	A	A	G	G	A	A	G	A	A	A	G	G	G	A	A
1A	381113	A/C	Kukri_c11891_1015	C	A	C	failed	A	A	A	A	A	A	A	A	C	A	A	A	A	A	C	A	C	A	A	failed	A	C	A	A	A	A	C	failed
1A	381113	T/C	Kukri_c2121_1334	C	C	C	C	T	C	Y	C	C	T	C	C	C	C	T	T	C	T	C	C	C	C	T	C	T	T	T	failed	Y	C	T	failed
1A	381113	A/G	Kukri_c41943_535	G	G	G	G	A	A	A	A	A	R	A	A	G	A	A	A	A	G	A	A	G	A	A	G	A	A	R	A	A	A	A	failed
1A	381113	T/C	Kukri_rep_c108031_378	T	C	T	T	C	C	C	C	C	C	C	C	T	C	C	C	C	C	T	C	T	C	C	T	C	T	C	failed	C	C	T	T
1A	381113	T/C	RAC875_c108229_54	C	T	C	C	T	T	T	T	T	T	T	T	C	T	T	T	T	T	C	T	C	T	T	C	T	C	T	T	T	T	C	C
1A	381113	A/G	RAC875_c29598_147	G	G	G	G	A	A	A	A	A	G	A	A	G	A	A	A	A	G	G	A	G	A	A	G	G	G	A	A	A	A	G	failed
1A	381113	T/C	RFL_Contig1703_695	C	C	C	C	T	C	C	C	T	C	C	T	C	C	C	C	T	T	C	T	C	C	T	C	T	T	T	Y	C	T	T	failed
1A	381113	A/G	Tdurum_contig11756_264	G	G	G	G	A	A	A	A	A	G	A	A	G	A	A	A	A	G	G	A	G	A	A	G	G	G	A	A	A	A	G	G
1A	381113	T/C	Tdurum_contig15335_452	C	C	C	C	T	T	T	T	T	C	T	T	C	T	T	T	T	C	C	T	C	T	T	C	C	C	T	T	T	T	C	T
1A	381113	A/G	Tdurum_contig42479_3800	G	G	G	G	A	G	G	A	A	A	A	G	G	A	G	A	A	A	A	G	G	A	A	G	A	A	A	G	G	G	A	A
1A	381113	A/C	Tdurum_contig50845_215	A	C	A	A	C	C	C	C	C	C	C	C	A	C	C	C	C	C	A	C	A	C	C	failed	C	A	C	C	C	C	A	A
1A	381113	T/C	Tdurum_contig50845_82	C	T	C	C	T	T	T	T	T	T	T	T	C	T	T	T	T	T	C	T	C	T	T	C	T	C	T	T	T	T	C	C
1A	381113	A/G	Tdurum_contig52332_94	G	A	G	G	A	A	A	A	A	A	A	A	G	A	A	A	A	A	G	A	G	A	A	G	A	G	A	A	A	A	G	R
1A	381113	T/C	Tdurum_contig83113_134	T	T	T	T	T	T	T	T	T	T	T	T	T	T	T	T	T	T	T	T	T	T	T	C	T	C	T	T	T	T	C	T
1A	381113	A/G	wsnp_Ex_c1137_2183772	G	G	G	G	G	G	G	A	A	A	G	A	G	A	G	A	A	G	A	A	G	G	G	G	G	G	G	A	G	A	G	G
1A	381113	A/G	wsnp_JD_c7522_8606553	G	G	G	G	A	G	R	G	G	A	G	G	G	G	failed	A	G	A	G	G	G	G	A	G	A	A	A	G	R	G	A	R
1A	401970	T/C	Excalibur_c20777_315	T	Y	T	T	Y	failed	Y	Y	Y	Y	Y	C	T	Y	Y	C	Y	Y	T	C	T	Y	C	T	Y	T	Y	C	Y	C	T	T
1A	408609	A/G	Excalibur_c20777_428	A	R	A	A	R	A	R	R	R	R	R	G	A	R	R	A	R	R	A	G	A	R	A	A	R	A	R	G	R	G	A	A
1A	432768	T/C	BobWhite_c1890_712	C	C	C	C	T	C	T	C	C	C	T	C	C	C	C	T	C	C	C	C	C	T	T	C	C	C	C	C	T	C	C	C
1A	432768	A/G	BS00003761_51	G	G	G	G	A	A	A	A	A	G	A	A	G	A	A	A	A	G	G	A	G	A	A	G	G	G	A	A	A	A	G	G
1A	432768	T/C	IACX5892	C	C	C	C	T	T	T	T	Y	C	T	T	C	T	T	failed	T	C	C	T	C	T	T	C	C	C	T	T	T	T	C	failed
1A	432768	A/G	RAC875_c2122_159	G	G	G	G	A	A	A	A	A	G	A	A	G	A	A	A	A	G	G	A	G	A	A	G	G	G	A	failed	A	A	G	A
1A	432768	T/C	Tdurum_contig29484_628	C	C	C	C	T	T	T	T	T	C	T	T	C	T	T	T	T	C	C	T	C	T	T	C	C	C	T	T	T	T	C	C
1A	432768	T/C	Tdurum_contig61492_458	T	T	T	T	C	C	C	C	C	T	C	C	T	C	C	C	C	T	T	C	T	C	C	T	T	T	C	C	C	C	failed	failed
1A	432768	A/G	Tdurum_contig61492_684	A	A	A	A	G	A	G	A	G	A	G	G	A	A	A	G	G	A	A	G	A	G	G	A	A	A	G	G	G	G	A	R
1A	433157	T/C	RFL_Contig1118_1073	C	T	C	C	C	C	C	C	T	T	C	C	C	C	T	C	T	T	C	C	C	C	C	C	T	C	T	C	C	C	C	C
1A	433157	T/C	tplb0036l23_696	T	C	T	T	T	T	C	T	C	C	T	T	T	T	C	T	C	C	T	T	T	T	T	T	C	T	C	C	C	T	T	T
1A	434679	T/C	BS00012052_51	T	T	T	T	C	C	C	C	C	T	C	T	T	C	C	C	C	T	T	T	T	C	C	T	T	T	C	T	C	T	T	T
1A	434679	T/C	BS00026453_51	T	C	T	T	C	C	C	C	C	C	C	C	T	C	C	C	C	C	T	C	T	C	C	T	C	T	C	C	C	C	T	T
1A	434679	T/C	D_GDEEGVY02H7D8K_299	T	C	T	T	C	C	C	C	C	C	C	C	T	C	C	C	C	C	T	C	T	C	C	T	C	T	C	C	C	C	T	T
1A	434679	T/C	IAAV6899	C	T	C	C	T	T	T	T	T	T	T	T	C	T	T	T	T	T	C	T	C	T	T	C	T	C	T	Y	T	T	C	Y
1A	434679	A/C	wsnp_BF200531A_Ta_2_1	A	A	A	A	C	C	A	A	C	A	C	A	A	A	C	A	C	A	A	A	A	C	C	A	A	A	C	A	A	A	A	A
1A	459389	A/C	BS00039749_51	C	C	C	C	A	C	C	A	A	C	A	C	C	A	C	A	A	C	C	C	C	A	A	C	C	C	A	C	C	C	C	C
1A	459389	A/G	BS00062578_51	A	A	A	A	A	A	G	A	A	A	A	A	A	A	R	A	A	A	A	A	A	A	A	A	A	A	A	A	A	A	A	A
1A	459389	A/G	Ku_c20069_531	A	A	A	A	A	A	G	A	A	A	A	A	A	A	G	A	A	A	A	A	A	A	A	A	A	A	A	A	A	A	A	A
1A	459389	A/G	Kukri_c18434_200	G	G	G	G	A	A	A	A	A	G	A	A	G	A	A	A	A	G	G	A	G	A	A	G	G	G	A	A	A	A	G	failed
1A	459389	A/C	RAC875_c56994_301	A	A	A	A	C	C	C	A	C	A	C	A	A	A	C	C	C	A	A	A	A	C	C	A	A	A	A	A	A	A	A	M
1A	470400	A/G	BS00063263_51	A	A	G	G	G	G	A	A	G	G	G	G	G	G	R	G	A	A	G	G	A	A	G	A	G	A	G	G	A	G	A	G
1A	477655	T/C	Tdurum_contig76492_676	T	C	T	T	C	C	C	C	C	C	T	T	T	T	C	T	C	C	T	T	C	C	C	C	C	C	C	T	C	T	C	C
1A	484488	T/G	BS00064608_51	G	G	G	G	G	G	T	G	G	G	G	G	G	G	T	G	G	G	G	G	G	G	G	G	G	G	G	G	G	G	G	G
1A	484488	T/C	BS00065419_51	C	C	C	C	C	C	T	C	C	C	C	C	C	C	T	C	C	C	C	C	C	C	C	C	C	C	C	C	C	C	C	C
1A	484488	A/C	Excalibur_c18694_273	C	C	C	C	C	C	A	C	C	C	C	C	C	C	A	C	C	C	C	C	C	C	C	C	C	C	C	A	C	C	C	C
1A	484488	A/G	Excalibur_c22642_90	A	A	A	A	A	A	G	A	A	A	A	A	A	A	G	A	A	A	A	A	A	A	A	A	A	A	A	A	A	A	A	A
1A	484488	A/G	Excalibur_rep_c92985_510	A	A	A	A	A	A	G	A	A	A	A	A	A	A	G	A	A	A	A	A	A	A	A	A	A	A	A	A	A	A	A	A
1A	484488	A/G	Excalibur_rep_c92985_618	G	G	G	G	G	G	A	G	G	G	G	G	G	G	A	G	G	G	G	G	G	G	G	G	G	G	G	G	G	G	G	G
1A	484488	A/G	GENE-0249_122	A	A	A	A	A	A	G	A	A	A	A	A	A	A	G	A	A	A	A	A	A	A	A	A	A	A	A	A	A	A	A	A
1A	484488	A/G	GENE-0249_161	G	G	G	G	G	G	A	G	G	G	G	G	G	G	A	G	G	G	G	G	G	G	G	G	G	G	G	G	G	G	G	R
1A	484488	T/C	Kukri_rep_c81545_195	T	T	T	T	T	T	C	T	T	T	T	T	T	T	Y	T	T	T	T	T	T	T	T	T	T	T	T	T	T	T	T	T
1A	484488	T/C	Ra_c39042_935	T	T	T	T	T	T	Y	T	T	T	T	T	T	T	Y	T	T	T	T	T	T	T	T	T	T	T	T	T	T	T	T	T
1A	484488	T/C	RAC875_c37934_285	T	T	T	T	T	T	C	T	T	T	T	T	T	T	C	T	T	T	T	T	T	T	T	T	T	T	T	T	T	T	T	failed
1A	489475	A/G	Ex_c3941_906	A	A	G	G	A	A	A	A	A	A	A	A	G	A	A	A	A	A	A	A	A	A	A	A	G	A	A	A	A	A	A	R
1A	489475	A/G	Excalibur_c3941_537	A	A	R	R	A	A	A	A	A	A	A	A	R	A	A	A	A	A	A	A	A	A	A	A	R	A	A	A	A	A	A	A
1A	489994	A/G	RAC875_c13012_1598	A	G	A	A	A	A	A	G	G	A	A	A	A	A	A	A	G	G	A	A	G	G	A	G	A	G	A	A	G	A	G	failed
1A	505377	T/C	IAAV2838	C	C	C	C	C	C	C	C	C	failed	T	T	C	C	T	T	C	C	C	T	C	C	T	C	C	C	C	T	C	T	C	C
1A	506607	A/C	Excalibur_c11941_612	C	C	A	A	C	C	C	C	C	C	C	C	A	C	C	A	C	C	A	C	C	C	C	C	A	C	C	C	C	C	C	C
1A	510947	A/G	Excalibur_c10689_254	G	G	G	G	G	G	G	G	A	G	G	G	G	G	G	G	A	G	G	G	G	G	G	G	G	G	G	R	G	G	G	A
1A	518039	A/G	wsnp_JD_c9290_10155594	G	G	G	G	G	G	G	G	G	R	A	A	G	G	G	G	G	G	G	A	G	A	R	G	G	G	G	R	A	A	A	G
1A	525488	A/G	BobWhite_c48591_394	A	A	A	A	A	A	A	failed	G	G	G	G	A	A	A	A	G	A	failed	G	A	G	G	A	A	A	A	G	G	G	G	R
1A	525488	A/G	Excalibur_c7026_2635	G	G	G	G	G	G	G	G	A	A	A	A	G	G	G	G	A	G	G	A	G	A	A	G	G	G	G	R	A	A	A	G
1A	525488	T/C	Kukri_c13136_1363	T	T	T	T	T	T	T	T	C	C	C	C	T	T	T	T	C	T	T	C	T	C	C	T	T	T	T	C	C	C	C	Y
1A	536175	A/G	BS00011787_51	G	G	G	G	G	G	G	G	A	G	G	G	G	G	G	G	A	G	G	G	G	G	G	G	G	G	G	G	G	G	G	A
1A	536175	T/C	IAAV5252	C	C	C	C	C	C	C	C	T	C	C	C	C	C	C	C	T	T	T	C	C	C	C	C	C	C	C	C	C	C	C	C
1A	536175	A/C	Kukri_c22508_119	A	A	A	A	A	A	A	A	C	A	A	A	A	A	A	A	C	A	A	A	A	A	A	A	A	A	A	A	A	A	A	C
1A	536175	T/C	Tdurum_contig98378_452	C	C	T	T	T	C	T	C	T	C	T	T	T	C	T	C	T	T	T	T	T	T	C	T	C	T	C	T	T	T	T	T
1A	536175	A/G	wsnp_Ra_c26191_35761997	G	G	G	G	G	G	G	G	A	G	G	G	G	G	G	G	A	A	A	G	G	G	G	G	G	G	G	G	G	G	G	G
1A	537179	A/G	Kukri_c13593_203	G	G	G	G	G	G	G	G	G	A	G	A	G	G	G	G	G	G	G	A	G	G	G	G	G	G	G	A	A	A	A	G
1A	543786	T/C	Kukri_rep_c102900_1715	C	C	C	C	C	C	C	C	T	C	C	C	C	C	C	C	T	T	T	C	C	C	C	C	C	C	C	C	C	C	C	C
1A	551785	A/G	BobWhite_c4384_262	A	A	A	A	A	A	A	A	G	G	G	G	A	A	A	A	G	A	A	G	A	G	failed	A	A	A	A	G	G	G	G	failed
1A	551785	T/C	GENE-0002_856	C	C	C	C	C	C	C	failed	C	C	C	C	C	C	C	C	C	C	T	C	C	C	C	C	C	T	C	C	C	C	C	T
1A	551785	T/G	GENE-0507_285	T	T	T	T	T	T	T	T	T	T	T	T	T	T	T	T	T	T	G	T	T	T	T	T	T	G	T	T	T	T	T	G
1A	551785	T/G	Kukri_c12534_559	G	G	G	G	G	G	T	G	T	T	G	T	G	G	G	G	T	T	T	T	G	G	G	G	G	T	G	failed	T	T	T	T
1A	551785	A/G	Kukri_c45123_242	G	G	G	G	G	G	A	G	G	G	G	G	G	G	G	G	G	G	A	G	G	G	G	G	G	G	G	G	G	G	G	A
1A	551785	A/G	RAC875_rep_c107325_644	G	G	G	G	G	G	G	G	G	G	G	G	G	G	G	G	G	G	G	G	G	G	G	G	G	A	A	failed	G	G	G	A
1A	551785	T/C	Tdurum_contig13937_2280	C	C	C	C	C	C	T	C	T	T	C	T	C	C	C	C	T	T	T	T	C	C	C	C	C	T	C	T	T	T	T	C
1A	561015	T/C	Kukri_c31964_109	C	C	C	C	C	C	T	T	T	T	C	T	C	C	C	C	T	T	C	T	C	C	C	C	C	C	C	T	T	T	T	C
1A	561015	T/C	Tdurum_contig11004_400	T	T	T	T	T	T	C	T	T	T	T	T	T	T	C	C	T	T	T	T	T	T	C	T	T	T	T	T	T	T	T	C
1A	561015	T/C	Tdurum_contig11004_613	C	C	C	C	C	C	T	C	C	C	C	C	C	C	T	T	C	C	C	C	C	C	T	C	C	C	C	C	C	C	C	T
1A	561015	T/G	Tdurum_contig61515_259	G	G	G	G	G	G	T	G	G	G	G	G	G	G	T	T	G	G	G	G	G	G	T	G	G	G	G	G	G	G	G	K
1A	563930	T/C	Kukri_c46010_146	T	T	T	T	T	T	T	T	T	T	T	T	T	T	T	T	T	T	C	T	T	T	T	T	T	T	T	T	T	T	T	C
1A	563930	T/C	wsnp_Ex_c31983_40709607	T	T	T	T	T	T	T	T	T	T	T	T	T	T	T	T	T	T	C	T	T	T	T	T	T	T	T	Y	T	T	T	C
1A	564156	A/G	wsnp_Ex_c31983_40709866	A	A	A	A	A	A	A	A	A	A	A	A	A	A	A	A	A	A	G	A	A	A	A	A	A	A	A	A	A	A	A	G
1A	568140	T/G	Kukri_c82555_88	G	G	G	G	G	G	T	G	G	G	G	G	G	G	G	G	G	G	G	G	G	G	G	G	G	G	G	G	G	G	G	K
1A	568140	T/G	Tdurum_contig29280_216	G	G	G	G	G	G	T	G	G	G	G	G	G	G	G	G	G	G	G	G	G	G	G	G	G	G	G	G	G	G	G	T
1A	568140	T/G	Tdurum_contig50355_685	T	T	T	T	T	T	T	T	T	T	T	T	T	T	T	T	T	T	G	T	T	T	T	T	T	T	T	T	T	T	T	K
1A	579119	A/G	Excalibur_rep_c114535_55	A	A	G	G	G	A	G	A	A	A	A	G	A	A	A	A	A	A	A	G	A	A	A	A	G	G	A	G	G	G	G	R
1A	579119	T/C	Ku_c11769_252	C	T	C	C	C	T	C	T	T	C	T	C	T	C	T	T	T	C	C	C	T	T	T	T	C	C	C	C	C	C	C	T
1A	579313	T/C	Kukri_c31964_56	T	T	T	T	T	T	C	C	C	C	T	C	T	T	T	T	C	C	T	C	T	T	T	T	T	T	T	C	C	C	C	T
1A	579313	T/C	Tdurum_contig8382_300	T	T	T	T	T	T	C	T	C	C	T	C	T	T	T	T	C	T	T	C	T	T	T	T	T	T	T	C	C	C	C	Y
1A	588122	T/C	Ra_c22663_367	T	T	T	T	T	T	T	T	T	T	T	T	T	T	T	T	T	T	C	T	T	T	T	T	T	T	T	T	T	T	T	C
1A	596995	A/C	RAC875_c10090_963	C	C	C	C	C	C	C	C	C	C	C	C	C	C	A	C	C	C	C	C	C	C	C	C	C	C	C	C	C	C	C	M
1A	596995	T/C	RAC875_rep_c111911_116	C	C	C	C	C	C	C	C	C	C	C	C	C	C	T	C	C	C	C	C	C	C	C	C	C	C	C	C	C	C	C	Y
1A	596995	A/G	Tdurum_contig61515_522	G	G	G	G	G	G	A	G	G	G	G	G	G	G	A	A	G	G	G	G	G	G	A	G	G	G	G	G	G	G	G	failed
1A	620443	T/C	IACX1592	C	C	C	failed	T	C	C	T	T	T	T	T	C	T	C	T	T	T	C	T	C	T	T	C	C	T	T	T	T	T	T	C
1A	620443	A/G	RAC875_c826_2186	A	A	A	A	G	A	A	G	G	G	G	G	A	G	A	G	G	G	A	G	A	G	G	A	A	G	G	G	G	G	G	G
1A	620443	T/G	TA003773-0807	G	G	G	G	T	G	G	T	T	T	T	T	G	T	G	T	T	T	G	T	G	T	T	G	G	T	T	T	T	T	T	G
1A	623584	T/G	BS00012210_51	G	G	G	G	T	G	G	T	T	T	T	T	G	T	G	T	T	T	G	T	G	T	T	G	G	T	T	K	T	T	T	G
1A	623584	A/G	IAAV5652	G	G	G	G	A	G	G	A	A	A	A	A	G	A	G	A	A	A	G	A	G	A	A	failed	G	A	A	failed	A	A	A	G
1A	626369	T/G	RFL_Contig5090_1510	T	T	T	T	G	T	T	G	G	T	G	T	T	T	T	G	G	T	T	T	T	G	G	T	T	G	T	T	T	T	T	K
1A	631810	A/G	Tdurum_contig47183_205	G	G	G	G	G	G	G	A	A	G	A	A	G	G	G	A	A	G	G	A	G	A	A	G	G	G	G	A	A	A	A	G
1A	632749	T/C	Tdurum_contig47183_333	C	C	C	C	C	C	C	T	T	C	T	T	C	C	C	T	T	C	C	T	C	T	T	C	C	C	C	T	T	T	T	C
1A	638643	T/C	Tdurum_contig622_285	T	T	T	T	T	T	T	T	T	T	T	C	T	T	T	T	T	T	T	C	T	T	T	T	T	T	T	C	C	C	C	T
1A	638643	T/C	Tdurum_contig76915_88	C	C	C	C	C	C	C	T	T	C	T	T	C	C	C	T	T	C	C	T	C	T	T	C	C	C	C	T	T	T	T	C
1A	646675	A/G	BS00064197_51	G	G	A	A	A	G	A	G	G	G	G	A	G	G	G	G	G	G	G	A	G	G	G	G	A	A	G	A	A	A	A	G
1A	646675	T/G	Kukri_c4900_2435	T	T	G	G	G	T	G	T	T	T	T	G	T	T	T	T	T	T	T	G	T	T	T	T	G	failed	T	failed	G	G	G	T
1A	654350	A/C	BS00013227_51	C	C	A	A	C	C	A	C	C	C	C	A	C	C	C	C	C	C	C	A	C	C	C	C	A	A	C	A	A	A	A	C
1A	654350	T/C	BS00022426_51	C	C	T	T	T	C	T	C	C	C	C	T	C	C	C	C	C	C	C	T	C	C	C	C	T	T	C	T	T	T	T	Y
1A	654350	A/G	BS00022870_51	A	A	G	G	A	A	G	A	A	A	A	G	A	A	A	A	A	A	A	G	A	A	A	A	G	G	A	G	G	G	G	R
1A	654350	T/C	BS00067339_51	C	C	T	T	T	C	T	C	C	C	C	T	C	C	C	C	C	C	C	T	C	C	C	C	T	T	C	T	T	T	T	C
1A	654350	A/G	BS00110151_51	G	G	A	A	G	G	A	G	G	G	G	A	G	G	G	G	G	G	G	A	G	G	G	G	A	A	G	A	A	A	A	G
1A	654350	A/G	Excalibur_c12215_352	G	G	A	A	A	G	A	G	G	G	G	A	G	G	G	G	G	G	G	A	G	G	G	G	A	A	G	A	A	A	A	G
1A	654350	A/C	Excalibur_c47654_70	C	C	A	A	A	C	A	C	C	C	C	A	C	C	C	C	C	C	C	A	C	C	C	C	A	A	C	A	A	A	A	failed
1A	654350	T/C	Excalibur_c77035_156	C	T	C	C	T	T	C	T	T	C	T	C	T	C	T	T	T	C	C	C	T	T	T	T	C	T	C	C	C	C	C	T
1A	654350	A/C	IACX5982	C	A	C	C	A	M	C	A	M	C	A	C	A	C	M	A	A	C	C	C	A	A	A	A	C	C	C	M	C	C	C	M
1A	654350	T/C	Kukri_c3150_341	T	T	C	C	T	T	C	T	T	T	T	C	T	T	T	T	T	T	T	C	T	T	T	T	C	C	T	C	C	C	C	Y
1A	654350	T/C	Kukri_c65511_1057	T	T	C	C	T	T	C	T	T	T	T	C	T	T	T	T	T	T	T	C	T	T	T	T	C	C	T	T	C	C	C	Y
1A	654350	T/C	RAC875_c65431_351	C	C	T	T	T	C	T	C	C	C	C	T	C	C	C	C	C	C	C	T	C	C	C	C	T	T	C	T	T	T	T	C
1A	654350	T/C	Tdurum_contig5008_556	T	T	C	C	C	T	C	T	T	T	T	C	T	T	T	T	T	T	T	C	T	T	T	T	C	C	T	C	C	C	C	Y
1A	654350	A/G	Tdurum_contig5008_635	A	A	G	G	A	A	G	A	A	A	A	G	A	A	A	A	A	A	A	G	A	A	A	A	G	G	A	G	G	G	G	A
1A	654350	T/C	Tdurum_contig69753_513	C	C	T	T	C	C	T	C	C	C	C	T	C	C	C	C	C	C	C	T	C	C	C	C	T	T	C	T	T	T	T	C
1A	654350	A/G	Tdurum_contig97688_186	G	G	A	A	G	G	A	G	G	G	G	A	G	G	G	G	G	G	G	A	G	G	G	G	A	A	G	failed	A	A	A	G
1A	654350	T/C	tplb0052b04_1651	T	T	C	C	C	T	C	T	T	T	T	C	T	T	C	T	T	T	T	C	T	T	T	T	C	C	T	C	C	C	C	Y
1A	654350	A/C	wsnp_Ex_c18169_26977013	A	C	C	C	A	C	failed	A	A	A	A	A	C	C	C	C	A	A	C	A	C	A	A	C	C	C	A	A	A	A	C	C
1A	660277	A/G	RAC875_c42365_265	A	G	A	A	G	A	A	G	G	A	G	A	G	A	A	G	G	A	A	A	G	G	G	G	A	A	A	A	A	A	A	G
1A	660277	T/C	RAC875_rep_c104986_200	C	C	C	C	C	T	T	C	C	C	C	C	C	C	C	C	C	C	C	C	C	C	C	C	C	C	C	C	C	C	C	T
1A	701018	T/G	BobWhite_c34661_208	G	G	G	G	T	G	G	T	T	G	G	G	G	G	G	G	T	G	G	G	G	T	T	G	G	G	G	G	G	G	G	G
1A	701018	T/C	BS00021878_51	T	C	C	C	T	T	C	T	T	T	T	T	C	C	C	C	T	T	failed	T	C	T	T	C	C	C	T	Y	T	T	C	C
1A	701018	T/C	BS00063363_51	C	C	C	C	C	C	T	C	C	C	C	C	C	C	C	C	C	C	C	C	C	C	C	C	C	C	C	C	C	C	T	C
1A	701018	A/G	BS00064357_51	G	A	A	A	G	A	A	G	G	G	A	A	A	A	A	A	G	G	A	A	A	G	G	A	A	A	G	A	A	A	A	G
1A	701018	A/G	BS00075425_51	A	A	A	A	R	A	G	A	R	A	G	A	A	A	A	A	A	A	A	A	A	G	A	G	A	A	G	A	G	A	A	G
1A	701018	A/G	BS00077504_51	G	G	G	G	A	G	G	G	A	G	A	A	G	G	G	G	A	G	A	G	G	A	A	G	G	G	A	G	A	A	G	A
1A	701018	A/G	BS00090408_51	A	G	G	G	A	G	G	A	A	A	G	G	G	A	G	G	A	A	G	G	G	A	A	G	G	G	A	G	G	G	G	A
1A	701018	A/G	CAP11_c6014_160	A	G	G	G	A	G	G	A	A	A	A	A	G	G	G	G	A	A	G	A	A	A	A	A	G	G	A	A	A	A	A	G
1A	701018	A/C	Ex_c29914_480	A	A	A	A	C	A	A	C	C	A	A	A	A	A	A	A	C	A	A	A	A	C	C	A	A	A	A	A	A	A	A	A
1A	701018	T/C	Ex_c60135_528	T	T	T	T	C	T	T	C	C	T	T	T	T	T	T	T	C	T	T	T	T	C	C	T	T	T	T	T	T	T	T	T
1A	701018	T/C	Ex_c6765_2118	C	T	T	T	C	T	T	C	C	C	C	C	T	T	T	T	C	C	T	C	C	C	C	C	T	T	C	C	C	C	C	T
1A	701018	T/G	Excalibur_c22728_610	T	G	G	G	T	G	G	T	T	T	G	G	G	G	G	G	T	T	G	G	G	T	T	G	G	G	T	G	G	G	G	failed
1A	701018	T/C	Excalibur_c44731_1000	C	C	C	C	Y	C	C	C	C	C	Y	C	C	C	C	C	failed	C	C	C	C	failed	C	C	C	C	C	failed	C	C	C	Y
1A	701018	T/C	Excalibur_c6255_1119	C	T	C	C	C	C	T	C	C	C	T	T	T	C	T	C	C	T	C	T	T	C	C	T	C	C	C	failed	T	T	T	failed
1A	701018	A/G	IAAV1463	G	G	G	G	A	G	G	A	A	G	G	G	G	G	G	G	A	G	G	G	G	A	A	G	G	G	G	G	G	G	G	G
1A	701018	A/G	IAAV3306	A	A	A	A	G	A	G	G	G	A	A	A	A	A	A	A	G	A	A	A	A	G	G	A	A	A	A	A	A	A	A	R
1A	701018	A/G	IAAV7551	G	A	A	A	G	A	A	G	G	G	G	G	A	A	A	A	G	G	A	G	A	G	G	A	A	A	G	G	G	G	A	A
1A	701018	T/C	IAAV814	C	C	C	C	T	C	C	T	T	C	C	C	C	C	C	C	T	C	C	C	C	T	T	C	C	C	C	C	C	C	C	Y
1A	701018	A/C	Kukri_c24897_140	C	C	C	C	A	C	C	A	A	C	C	C	C	C	C	C	A	C	C	C	C	A	A	C	C	C	C	failed	C	C	C	failed
1A	701018	T/C	Kukri_c25839_487	T	C	C	C	T	C	C	T	T	T	C	C	C	C	C	C	T	T	C	C	C	T	T	C	C	C	T	C	C	C	C	failed
1A	701018	T/C	Kukri_c4099_321	C	C	C	C	T	C	C	T	T	C	C	C	C	C	C	C	T	C	C	C	C	T	T	C	C	C	C	Y	C	C	C	C
1A	701018	T/G	Kukri_c43730_841	G	T	T	T	T	T	T	G	T	G	T	T	T	G	T	T	T	G	T	T	T	T	T	T	T	T	G	T	T	T	T	G
1A	701018	T/C	Kukri_c48434_88	C	C	C	C	T	C	C	T	T	C	C	C	C	C	C	C	T	C	C	C	C	T	T	C	C	C	C	C	C	C	C	C
1A	701018	T/C	Kukri_c54467_100	C	C	C	C	Y	C	C	C	Y	C	C	C	C	C	C	C	Y	C	C	C	C	Y	Y	C	C	C	C	C	C	C	C	C
1A	701018	A/G	Kukri_rep_c106359_124	A	G	G	G	G	G	G	A	G	A	G	G	G	A	G	G	G	A	G	G	G	G	G	G	G	G	A	G	G	G	G	failed
1A	701018	A/G	Kukri_rep_c81206_235	G	R	R	R	G	G	G	G	G	G	G	G	G	G	G	G	G	G	G	G	failed	G	G	R	G	G	G	G	G	G	G	G
1A	701018	T/C	Ra_c4140_287	T	T	T	T	C	T	T	C	C	T	T	T	T	T	T	T	C	T	T	T	T	C	C	T	T	T	T	T	T	T	T	T
1A	701018	A/G	Ra_c5696_1556	A	A	A	A	G	A	A	G	G	A	A	A	A	A	A	A	G	A	A	A	A	G	G	A	A	A	A	A	A	A	A	A
1A	701018	A/G	Ra_c56967_900	G	A	G	G	A	G	G	A	A	G	A	G	A	G	A	A	A	G	G	G	A	A	A	A	G	G	G	G	G	G	G	failed
1A	701018	A/G	RAC875_c10506_434	A	G	G	G	A	G	G	A	A	A	G	G	G	A	G	G	A	A	G	G	G	A	A	G	G	G	A	G	G	G	G	A
1A	701018	A/G	RAC875_c19348_713	A	A	A	A	G	A	A	G	G	A	A	A	A	A	A	A	G	A	A	A	A	G	failed	A	A	A	A	A	A	A	A	A
1A	701018	T/C	RAC875_c3751_96	T	C	C	C	T	C	C	T	T	T	T	T	C	C	C	C	T	T	C	T	C	T	T	C	C	C	T	Y	T	T	C	C
1A	701018	A/G	RAC875_c39125_365	A	G	G	G	A	G	G	A	A	A	A	A	G	G	G	G	A	A	G	A	A	A	A	A	G	G	A	A	A	A	A	G
1A	701018	A/C	RAC875_c39721_709	C	C	C	C	C	C	C	C	C	C	C	C	C	C	C	C	C	C	C	C	C	C	C	C	C	C	C	C	C	A	A	A
1A	701018	A/G	RAC875_c42365_61	G	A	G	G	A	G	G	failed	A	G	A	G	A	G	G	A	A	G	G	G	A	A	A	failed	G	G	G	G	G	G	G	R
1A	701018	T/C	RAC875_c43011_95	C	T	T	T	C	T	T	C	C	C	T	T	T	T	T	T	C	C	T	T	T	C	C	T	T	T	C	T	T	T	T	C
1A	701018	T/C	RAC875_c55052_604	C	T	T	T	T	T	T	C	T	C	T	T	T	T	T	T	T	C	T	T	T	T	T	T	T	T	C	T	T	T	T	T
1A	701018	T/C	RAC875_c57977_121	T	T	T	T	C	C	T	T	T	T	T	T	T	C	C	T	C	C	T	T	C	T	T	C	C	T	T	T	T	T	T	C
1A	701018	A/G	RAC875_c6338_1887	A	G	G	G	A	G	G	A	A	A	G	G	G	A	G	G	A	A	G	G	G	A	A	G	G	G	A	G	G	G	G	A
1A	701018	T/C	RAC875_c6338_2719	T	C	C	C	T	C	C	T	T	T	C	C	C	T	C	C	T	T	C	C	C	T	T	C	C	C	T	Y	C	C	C	failed
1A	701018	T/C	RAC875_rep_c85118_294	C	C	C	failed	C	C	C	C	failed	C	C	C	Y	C	C	C	C	C	C	C	C	C	C	C	C	C	C	C	C	C	T	C
1A	701018	T/C	TA003542-0511	T	C	C	C	T	C	C	T	T	T	C	C	C	T	C	C	T	T	C	C	C	T	T	C	C	C	T	C	C	C	C	T
1A	701018	A/G	Tdurum_contig15970_607	G	G	G	G	G	G	G	G	G	G	A	A	G	G	A	G	G	G	G	A	G	G	G	G	G	G	G	R	A	A	G	G
1A	701018	A/G	Tdurum_contig16812_256	G	A	A	A	A	A	A	A	A	G	G	G	A	G	A	G	A	G	G	G	A	A	A	A	A	G	G	G	G	G	G	A
1A	701018	A/C	Tdurum_contig27881_275	C	C	C	C	C	C	C	C	C	C	A	A	C	C	C	C	C	C	C	A	C	C	C	C	C	C	C	A	A	A	C	C
1A	701018	T/G	Tdurum_contig45671_799	G	G	G	G	G	G	G	G	G	G	T	T	G	G	T	G	G	G	G	T	G	G	G	G	G	G	G	T	T	T	G	G
1A	701018	A/C	Tdurum_contig53332_743	A	A	A	A	C	A	A	C	C	A	A	A	A	A	A	A	C	C	A	A	A	C	C	A	A	A	A	A	A	failed	C	C
1A	701018	A/G	wsnp_BE585780A_Ta_2_2	G	G	G	G	G	G	G	G	G	G	A	A	G	G	A	G	G	G	G	A	G	G	G	G	G	G	G	A	A	A	G	R
1A	701018	A/G	wsnp_BE605063A_Ta_2_2	A	A	A	A	A	A	A	A	A	A	G	G	A	A	G	A	A	A	A	G	A	A	A	A	A	A	A	G	G	G	A	A
1A	701018	T/C	wsnp_BE605063A_Ta_2_3	C	C	C	C	C	C	C	C	C	C	T	T	C	C	T	C	C	C	C	T	C	C	C	C	C	C	C	T	T	T	C	C
1A	701018	A/C	wsnp_BF478737A_Ta_2_1	A	A	A	A	C	A	A	C	C	A	A	A	A	A	A	A	C	A	A	A	A	C	C	A	A	A	A	A	A	A	A	A
1A	701018	T/C	wsnp_Ex_c12101_19360213	T	T	T	T	C	T	T	C	C	T	T	T	T	T	T	T	C	T	T	T	T	C	C	T	T	T	T	T	T	T	T	T
1A	701018	A/C	wsnp_Ex_c12117_19381493	C	A	C	C	A	C	C	A	A	C	A	C	A	C	A	A	A	C	C	C	A	A	A	A	C	C	C	C	C	C	C	M
1A	701018	T/C	wsnp_Ex_c12352_19708127	T	C	C	C	C	C	C	T	C	T	C	C	C	T	C	C	C	T	C	C	C	C	C	C	C	C	T	C	C	C	C	Y
1A	701018	A/G	wsnp_Ex_c31525_40302140	G	G	G	G	A	G	G	A	A	G	G	G	G	G	G	G	A	G	G	G	G	A	A	G	G	G	G	G	G	G	G	G
1A	701018	A/G	wsnp_Ex_c31525_40302747	A	A	A	A	G	A	A	G	G	A	A	A	A	A	A	A	G	A	A	A	A	G	G	A	A	A	A	A	A	A	A	A
1A	701018	A/G	wsnp_Ex_c3572_6533892	G	A	A	A	A	A	A	G	A	G	A	A	A	G	A	A	A	G	A	A	A	A	A	A	A	A	G	A	A	A	A	G
1A	701018	T/C	wsnp_Ex_c3906_7086162	T	C	C	C	T	C	C	T	T	T	T	T	C	C	C	C	T	T	C	T	T	T	T	T	C	C	T	T	T	T	T	C
1A	701018	A/G	wsnp_Ex_c4605_8239915	G	A	A	A	G	G	A	G	G	G	G	G	A	A	A	A	G	G	G	G	A	G	G	A	A	A	G	G	G	G	A	A
1A	701018	T/C	wsnp_Ex_c6075_10637792	C	C	C	C	Y	C	C	C	C	C	Y	C	C	C	C	C	Y	C	C	C	C	Y	C	C	C	C	C	failed	C	C	C	C
1A	701018	T/C	wsnp_Ex_c8885_14842394	C	T	T	T	T	T	T	C	T	C	T	T	T	C	T	T	T	C	T	T	T	T	T	T	T	T	C	T	T	T	T	C
1A	701018	A/C	wsnp_Ex_rep_c101746_87053634	A	C	C	C	A	A	C	A	A	A	A	A	C	C	C	C	A	A	A	A	A	A	failed	A	C	C	A	M	A	A	A	C
1A	701018	A/G	wsnp_Ex_rep_c103028_88077819	A	A	A	A	G	A	A	G	G	A	A	A	A	A	A	A	G	A	A	A	A	G	G	A	A	A	A	R	A	A	A	R
1A	701018	A/G	wsnp_Ex_rep_c105244_89727666	A	A	A	A	A	A	A	A	A	A	A	A	A	R	A	A	A	A	A	A	A	A	A	A	A	A	A	A	A	A	A	R
1A	701018	A/G	wsnp_Ex_rep_c69738_68695568	G	G	G	G	R	G	G	G	R	G	G	G	G	G	G	G	R	G	G	G	G	R	R	G	G	G	G	G	G	G	G	G
1A	701018	T/C	wsnp_Ra_rep_c74936_72685894	C	T	T	T	T	T	T	C	T	C	T	T	T	C	T	T	T	C	T	T	T	T	T	T	T	T	C	T	T	T	T	C
1A	701018	T/C	wsnp_RFL_Contig2185_1520256	T	T	T	T	C	T	T	C	C	T	T	T	T	T	T	T	C	T	T	T	T	C	C	T	T	T	T	Y	T	T	T	Y
1A	701018	A/G	wsnp_RFL_Contig373_3974834	G	G	G	G	G	G	G	G	G	G	G	G	G	G	G	G	G	G	A	G	G	G	G	G	G	G	G	G	G	G	G	A
1A	706167	T/C	BobWhite_c46349_402	C	C	T	T	T	T	T	C	T	C	T	T	T	T	T	T	T	C	T	T	T	T	T	T	T	T	C	failed	T	T	C	T
1A	706167	A/G	BobWhite_c478_1386	G	A	A	A	G	A	A	G	G	G	G	G	A	A	G	A	G	G	A	G	A	G	G	A	A	A	G	G	G	G	A	G
1A	707851	A/C	BS00022156_51	A	C	C	C	A	C	C	A	A	A	A	A	failed	C	A	C	A	A	C	A	C	A	A	C	C	C	A	M	A	A	C	A
1A	707851	T/C	BS00031200_51	T	C	C	C	T	C	C	T	T	T	T	T	C	C	T	C	T	T	C	T	C	T	T	C	C	C	T	failed	T	T	C	failed
1A	707851	T/C	BS00062715_51	Y	C	C	C	Y	C	C	Y	Y	Y	C	C	C	Y	C	C	Y	Y	C	C	C	Y	Y	C	C	C	Y	C	C	C	C	Y
1A	707851	T/C	BS00095100_51	T	C	C	C	T	C	C	T	T	T	C	C	C	C	C	C	T	T	C	C	C	T	T	C	C	C	T	C	C	C	C	Y
1A	707851	T/C	GENE-0405_237	T	C	C	C	T	C	C	T	T	T	T	T	C	C	T	C	T	T	C	T	C	T	T	C	C	C	T	T	T	T	C	T
1A	707851	A/G	IAAV3552	A	G	G	G	A	G	G	A	A	A	A	A	G	G	A	G	A	A	G	A	G	A	A	G	G	G	A	A	A	A	G	A
1A	707851	T/C	IACX10924	T	C	C	C	T	C	C	T	T	T	T	T	C	C	Y	C	T	Y	C	T	C	T	T	C	C	C	T	failed	T	T	C	Y
1A	707851	A/C	IACX7695	A	C	C	C	A	C	C	A	A	A	A	A	C	C	A	C	A	A	C	A	C	A	A	C	C	C	A	A	A	A	C	A
1A	707851	A/G	Kukri_c28532_103	G	A	A	A	G	A	A	G	G	G	G	G	A	A	G	A	G	G	A	G	A	G	G	A	A	A	G	G	G	G	A	G
1A	707851	A/G	Kukri_c609_328	A	G	G	G	A	G	G	A	A	A	A	A	G	G	A	G	A	A	G	A	G	A	A	G	G	G	A	A	A	A	G	A
1A	707851	T/C	Ra_c10580_1629	C	T	T	T	C	T	T	C	C	C	C	C	T	T	C	T	C	C	T	C	T	C	C	T	T	T	C	Y	C	C	T	failed
1A	707851	T/C	Ra_c2322_1067	T	C	C	C	T	C	C	T	T	T	T	T	C	C	T	C	T	T	C	T	C	T	T	C	C	C	T	T	T	T	C	T
1A	707851	A/G	Ra_c2322_174	G	A	A	A	G	A	A	G	G	G	G	G	A	A	G	A	G	G	A	G	A	G	G	A	A	A	G	G	G	G	A	G
1A	707851	A/G	RAC875_c41581_176	A	G	G	G	A	G	G	A	A	A	A	A	G	G	A	G	A	A	G	A	G	A	A	G	G	G	A	failed	A	A	G	R
1A	707851	A/G	RAC875_c49760_107	G	A	A	A	G	A	A	G	G	G	G	G	A	A	G	A	G	G	A	G	A	G	G	A	A	A	G	R	G	G	A	failed
1A	707851	T/C	RAC875_c65515_283	T	C	C	C	T	C	C	T	T	T	T	T	C	C	T	C	T	T	C	T	C	T	T	C	C	C	T	T	T	T	C	T
1A	707851	T/G	TA001042-0912	T	G	G	G	T	G	G	T	T	T	T	T	G	G	T	G	T	T	G	T	G	T	T	G	G	G	T	T	T	T	G	T
1A	707851	A/C	Tdurum_contig43360_1381	C	A	A	A	C	A	A	C	C	C	C	C	A	A	C	A	C	C	A	C	A	C	C	A	A	A	C	C	C	C	A	C
1A	707851	A/G	Tdurum_contig81558_272	A	G	G	G	A	G	G	A	A	A	A	A	G	G	A	G	A	A	G	A	G	A	A	G	G	G	A	failed	A	A	G	R
1A	707851	A/G	wsnp_Ex_c1959_3692097	A	G	G	G	A	G	G	A	A	A	A	A	G	G	failed	G	A	R	G	A	G	A	A	G	G	G	A	R	A	A	G	R
1A	707851	T/C	wsnp_Ex_c2178_4086161	T	C	C	C	T	C	C	T	T	T	T	T	C	C	T	C	T	T	C	T	C	T	T	C	C	C	T	failed	T	T	C	Y
1A	707851	A/G	wsnp_Ex_c5634_9907829	A	G	G	G	G	G	G	A	G	A	G	G	G	G	G	G	G	A	G	G	G	G	G	G	G	G	A	G	G	G	G	G
1A	707851	T/C	wsnp_Ku_c30921_40705731	C	T	T	T	C	T	T	C	C	C	C	C	T	T	C	T	C	C	T	C	T	C	C	T	T	T	C	Y	C	C	T	C
1A	707851	T/C	wsnp_Ku_rep_c71909_71634013	C	T	T	T	C	T	T	C	C	C	C	C	T	T	C	T	C	C	T	C	T	C	C	T	T	T	C	failed	C	C	T	failed
1A	707851	A/G	wsnp_RFL_Contig2808_2585736	G	A	A	A	G	A	A	G	G	G	G	G	A	A	G	A	G	G	A	G	A	G	G	A	A	A	G	R	G	G	A	failed
1A	710474	A/G	Ex_c5759_663	R	A	A	A	R	A	A	R	R	R	A	A	A	R	A	A	R	R	A	A	A	R	R	A	A	A	R	A	A	A	A	R
1A	710474	T/G	Excalibur_c13058_241	G	T	T	T	T	T	T	G	T	G	T	T	T	T	T	T	T	G	T	T	T	T	T	T	T	T	G	T	T	T	T	G
1A	710474	T/C	IAAV2709	C	T	T	T	T	T	C	C	T	C	C	C	T	T	C	T	T	C	T	C	T	T	T	T	T	T	C	C	C	C	T	T
1A	710474	A/G	Tdurum_contig92564_326	G	A	G	G	G	A	A	A	G	G	G	G	G	A	A	G	G	G	G	G	A	G	G	A	G	G	G	G	G	G	A	A
1A	710474	T/C	wsnp_Ex_c22963_32183009	C	T	C	C	C	T	T	T	C	C	C	C	C	T	T	C	C	C	C	C	T	C	C	T	C	T	C	Y	C	C	T	T
1A	710474	T/C	wsnp_Ex_c43454_49770425	Y	T	T	T	Y	T	T	failed	Y	Y	T	T	T	Y	T	T	Y	failed	T	T	T	Y	Y	T	T	T	Y	T	T	T	T	Y
1A	710474	T/G	wsnp_Ex_c7271_12483592	K	G	G	G	K	G	G	K	K	K	G	G	G	K	G	G	K	K	G	G	G	K	K	G	G	G	K	G	G	G	G	failed
1A	710960	T/G	BobWhite_c8428_346	K	T	T	T	K	T	T	K	K	K	T	T	T	K	T	T	K	K	T	T	T	K	K	T	T	T	K	T	T	T	T	K
1A	710960	T/G	BS00066336_51	T	T	G	T	T	T	G	T	T	T	G	G	G	T	G	G	T	T	G	G	G	T	T	failed	G	G	T	G	G	G	G	T
1A	710960	T/C	CAP12_c6266_187	C	T	T	T	T	T	T	C	T	C	T	T	T	T	T	T	failed	C	T	T	T	T	T	T	T	T	C	Y	T	T	T	Y
1A	710960	A/G	CAP12_c6266_298	G	A	A	A	A	A	A	G	A	G	A	A	A	A	A	A	A	G	A	A	A	A	A	A	A	A	G	A	A	A	A	R
1A	710960	T/G	CAP12_c6266_339	T	G	G	G	G	G	G	T	G	T	G	G	G	G	G	G	G	T	G	G	G	G	G	G	G	G	T	G	G	G	G	G
1A	710960	A/G	Ex_c5759_628	G	A	A	A	G	A	A	G	G	G	A	A	A	G	A	A	G	G	A	A	A	G	G	A	A	A	G	A	A	A	A	R
1A	710960	A/G	Excalibur_c24041_794	R	A	A	A	R	A	A	R	R	R	A	A	A	R	A	A	R	R	A	A	A	R	R	A	A	A	R	A	A	A	A	R
1A	710960	A/G	GENE-0126_140	G	A	A	A	A	A	A	G	A	G	A	A	A	G	A	A	A	G	A	A	A	A	A	A	A	A	G	A	A	A	A	G
1A	710960	A/G	IAAV5730	R	A	A	A	R	A	A	R	R	R	A	A	A	R	A	A	R	R	A	A	A	R	R	A	A	A	R	A	A	A	A	R
1A	710960	C/G	IACX2325	C	G	G	G	C	C	G	C	C	C	G	G	G	G	G	G	C	C	C	G	G	C	C	G	G	G	C	G	G	G	C	G
1A	710960	T/C	Kukri_c32885_145	C	T	T	T	T	T	T	C	T	C	T	T	T	T	T	T	T	C	T	T	T	T	T	T	T	T	C	T	T	T	T	Y
1A	710960	T/C	Kukri_rep_c101316_375	C	T	T	T	C	C	T	C	C	C	C	C	T	T	T	T	C	C	C	C	C	C	C	C	T	T	C	failed	C	C	C	T
1A	710960	A/G	Ra_c272_1632	G	A	A	A	A	A	A	G	A	G	A	A	A	A	A	A	A	G	A	A	A	A	A	A	A	A	G	R	A	A	A	G
1A	710960	A/G	RAC875_c33300_141	A	G	G	G	G	G	G	A	G	A	G	G	G	G	G	G	G	A	G	G	G	G	G	G	G	G	A	G	G	G	G	R
1A	710960	T/C	RAC875_c68797_400	T	C	C	C	C	C	C	T	C	T	C	C	C	C	C	C	C	T	C	C	C	C	C	C	C	C	T	C	C	C	C	C
1A	710960	T/C	RFL_Contig5001_1099	T	C	C	C	C	C	C	failed	C	T	C	C	C	C	C	C	C	T	C	C	C	C	C	C	C	C	T	C	C	C	C	C
1A	710960	T/G	Tdurum_contig55009_1153	T	G	G	G	T	G	G	T	T	T	T	T	G	G	G	G	T	T	G	T	G	T	T	G	G	G	T	failed	T	T	G	G
1A	710960	A/G	wsnp_Ex_c1374_2630830	A	G	G	G	G	G	G	A	G	A	G	G	G	A	G	G	G	A	G	G	G	G	G	G	G	G	A	R	G	G	G	A
1A	710960	T/G	wsnp_Ex_c3572_6531810	T	G	G	G	G	G	G	failed	G	T	G	G	G	T	G	G	G	T	G	G	G	G	G	G	G	G	T	G	G	G	G	K
1A	710960	T/C	wsnp_Ex_c41969_48673442	T	C	C	C	T	C	C	T	T	T	T	T	C	C	C	C	T	T	C	T	T	T	T	T	C	C	T	Y	T	T	T	C
1A	710960	T/C	wsnp_Ex_c44049_50205457	C	T	T	T	T	T	T	C	T	C	T	T	T	T	T	T	T	C	T	T	T	T	T	T	T	T	C	T	T	T	T	C
1A	710960	T/C	wsnp_Ex_c44049_50205614	C	T	T	T	T	T	T	C	T	C	T	T	T	T	T	T	T	C	T	T	T	T	T	T	T	T	C	T	T	T	T	C
1A	710960	T/C	wsnp_Ex_c44049_50205904	T	C	C	C	C	C	C	T	C	T	C	C	C	C	C	C	C	T	C	C	C	C	C	C	C	C	T	C	C	C	C	Y
1A	710960	A/C	wsnp_Ex_c4605_8241260	A	C	C	C	A	C	C	A	A	A	A	A	C	C	C	C	A	A	C	A	C	A	A	C	C	C	A	A	A	A	C	C
1A	710960	T/C	wsnp_Ex_c8364_14095508	Y	C	C	C	Y	C	C	Y	Y	Y	C	C	C	C	C	C	Y	Y	C	C	C	Y	Y	C	C	C	Y	C	C	C	C	Y
1A	710960	T/C	wsnp_Ku_c3844_7053669	Y	T	T	T	T	T	T	Y	T	Y	T	T	T	Y	T	T	T	Y	T	T	T	T	T	T	T	T	Y	failed	T	T	T	Y
1A	710960	A/G	wsnp_Ra_c24776_34331660	G	G	G	G	G	G	G	A	G	G	G	G	G	G	G	G	G	G	G	G	G	G	G	G	A	G	G	G	G	G	G	G
1A	710960	A/G	wsnp_Ra_c6182_10833256	G	A	A	A	G	G	A	G	G	G	G	G	A	A	A	A	G	G	G	G	G	G	G	G	A	A	G	R	G	G	G	A
1A	713000	T/C	RFL_Contig921_337	Y	C	C	C	Y	C	C	Y	Y	Y	C	C	C	Y	C	C	Y	Y	C	C	C	Y	Y	C	C	C	Y	C	C	C	C	Y
1A	714782	T/C	GENE-0071_115	C	C	C	C	C	C	C	C	C	C	C	C	C	C	C	C	C	C	C	C	C	C	C	C	C	C	C	C	C	C	T	Y
1A	714782	A/G	IAAV7203	A	A	A	A	A	G	G	A	A	A	A	A	A	G	G	A	A	A	G	A	A	A	A	A	A	G	A	A	A	A	A	A
1A	714782	A/G	Kukri_c22434_513	G	G	G	G	G	A	A	G	G	G	G	G	G	A	A	G	G	G	A	G	G	G	G	G	G	A	G	G	G	G	G	G
1A	714782	A/G	Kukri_c67601_267	G	A	A	A	G	A	A	G	G	G	G	G	A	A	A	A	G	G	A	G	A	G	G	A	A	A	G	failed	G	G	A	A
1A	714782	T/G	Ra_c2895_591	T	T	T	T	T	G	G	T	T	T	T	T	T	G	G	T	T	T	G	T	T	T	T	T	T	G	T	T	T	T	T	T
1A	714782	A/G	Tdurum_contig48416_335	G	G	G	G	G	G	G	G	G	G	G	G	G	G	G	G	G	G	G	G	G	G	G	G	G	G	G	G	G	G	A	R
1A	714782	A/G	wsnp_Ex_c21592_30743513	A	G	G	G	G	G	G	A	G	A	G	G	G	A	G	G	G	A	G	G	G	G	G	G	G	G	A	G	G	G	G	A
1A	714782	A/G	wsnp_Ex_c4605_8240189	G	A	A	A	G	G	A	G	G	G	G	G	A	A	A	A	G	G	G	G	A	G	G	A	A	A	G	G	G	G	A	A
1A	714782	T/C	wsnp_Ex_c572_1138339	T	T	T	T	T	C	C	T	T	T	T	T	T	C	C	T	T	T	C	T	T	T	T	T	T	C	T	T	T	T	T	T
1A	714782	T/C	wsnp_Ex_c572_1138770	T	T	T	T	T	C	C	T	T	T	T	T	T	C	C	T	T	T	C	T	T	T	T	T	T	C	T	T	T	T	T	T
1A	714782	T/C	wsnp_Ex_rep_c101414_86781128	C	T	T	T	C	T	T	C	C	C	C	C	T	T	T	T	C	C	T	C	T	C	C	T	T	T	C	C	C	C	T	T
1A	714782	T/C	wsnp_Ra_c2895_5488879	T	T	T	T	T	C	C	T	T	T	T	T	T	C	C	T	T	T	C	T	T	T	T	T	T	C	T	T	T	T	T	T
1A	716466	T/G	RAC875_c1080_523	T	T	T	T	K	T	K	K	K	T	T	T	T	T	T	T	K	T	T	T	T	K	K	T	T	T	T	T	T	T	T	K
1A	716466	A/C	Tdurum_contig10996_2485	C	A	A	A	C	C	A	C	C	C	A	A	A	A	A	A	C	C	C	A	A	C	C	A	A	A	C	M	A	A	C	A
1A	726084	T/G	BobWhite_c4942_140	G	G	G	G	T	G	G	G	T	G	G	G	G	G	G	G	T	G	G	G	G	T	T	G	G	G	G	G	G	G	G	K
1A	726084	A/G	Excalibur_c65227_444	A	A	A	A	G	A	A	A	G	A	A	A	A	A	A	A	G	A	A	A	A	G	G	A	A	A	A	A	A	A	A	A
1A	726084	T/C	Excalibur_rep_c84731_611	C	C	C	C	T	C	C	C	T	C	C	C	C	C	C	C	T	C	C	C	C	T	T	C	C	C	C	C	C	C	C	C
1A	726084	T/C	GENE-0283_330	T	T	T	T	C	T	C	T	C	T	T	T	T	T	T	T	C	T	T	T	T	C	C	T	T	T	T	Y	T	T	T	T
1A	726084	A/G	GENE-0491_632	G	G	G	G	A	G	G	G	A	G	G	G	G	G	G	G	A	G	G	G	G	A	A	G	G	G	G	G	G	G	G	G
1A	726084	T/G	Kukri_rep_c96140_621	G	G	G	G	T	G	T	G	T	G	G	G	G	G	G	G	T	G	G	G	G	T	T	G	G	G	G	G	G	G	G	G
1A	726084	A/G	RAC875_c9833_297	A	A	A	A	G	A	A	A	G	A	A	A	A	A	A	A	G	A	A	A	A	G	G	A	A	A	A	R	A	A	A	R
1A	726084	T/C	Tdurum_contig102258_360	C	C	T	T	C	C	C	T	C	C	T	T	T	C	C	T	C	C	T	T	C	C	C	C	T	C	T	Y	T	T	C	C
1A	731816	A/G	RAC875_c9899_510	G	G	G	G	A	G	G	G	A	G	G	G	G	G	G	G	failed	G	G	G	G	A	A	G	G	G	G	G	G	G	G	G
1A	733047	T/C	wsnp_Ex_rep_c66846_65240088	T	T	T	T	T	T	T	T	T	T	C	C	T	T	T	T	T	T	T	C	T	T	T	C	T	T	T	Y	T	T	T	T
1A	734764	A/G	Tdurum_contig43203_318	G	A	G	G	G	A	A	A	G	G	G	G	G	A	A	G	G	G	G	G	A	G	G	A	G	R	G	G	G	G	A	R
1A	734764	T/C	Tdurum_contig99671_174	T	C	T	T	T	C	C	C	T	T	T	T	T	C	C	T	T	T	T	T	C	T	T	C	T	T	T	T	T	T	C	Y
1A	735735	A/G	Tdurum_contig49788_1162	A	A	A	A	A	A	A	A	A	A	G	G	A	A	A	A	A	A	A	G	A	A	A	A	A	A	A	G	G	G	A	A
1A	738035	A/G	IAAV4099	A	G	A	A	A	G	A	G	A	A	G	G	A	G	G	A	A	A	G	G	G	A	A	G	A	G	A	G	G	G	G	G
1A	739816	A/G	JD_c17158_393	G	A	A	A	A	G	A	A	A	A	A	A	A	A	G	A	A	G	A	A	A	A	A	A	A	A	A	A	A	A	A	A
1A	747847	T/C	BobWhite_rep_c49207_243	C	T	T	T	C	T	T	C	C	T	T	T	T	C	T	T	C	C	T	T	C	C	C	C	T	C	T	T	T	T	T	C
1A	747847	T/C	BobWhite_rep_c63819_182	T	C	C	C	T	C	C	C	T	T	T	T	C	C	C	C	T	T	T	T	C	T	T	C	C	C	C	T	C	T	T	C
1A	747847	T/C	BS00002216_51	C	T	T	T	C	T	T	T	C	C	C	C	T	T	T	T	C	C	C	C	T	C	C	T	T	T	T	C	T	C	C	T
1A	747847	A/G	BS00063068_51	A	G	G	G	A	G	G	A	A	G	G	G	G	A	G	G	A	A	G	G	A	A	A	A	G	A	G	G	G	G	G	R
1A	747847	T/C	BS00067420_51	T	T	T	T	T	T	C	T	T	T	T	T	T	C	T	T	T	T	T	T	T	T	T	T	T	C	T	T	C	T	T	C
1A	747847	A/G	BS00087601_51	A	A	A	A	A	G	G	A	A	A	A	A	A	G	G	A	A	A	A	A	A	A	A	A	A	G	A	failed	G	A	A	R
1A	747847	T/C	Ku_c3569_595	C	T	T	T	C	C	C	C	C	C	C	C	T	C	C	C	C	C	C	C	T	C	Y	T	C	C	C	C	C	C	C	C
1A	747847	A/G	Tdurum_contig31304_527	A	G	G	R	A	G	G	G	A	A	A	A	G	G	G	G	A	A	R	A	failed	A	failed	failed	G	G	G	R	G	R	R	R
1A	747847	T/C	wsnp_Ex_c40595_47620787	C	T	C	C	C	C	T	T	C	C	C	C	C	C	C	T	C	C	C	C	T	C	C	T	T	T	C	C	C	C	T	T
1A	747847	A/G	wsnp_Ex_rep_c101414_86780996	A	G	G	G	A	A	G	A	A	A	A	A	G	G	G	G	A	A	failed	A	G	A	A	G	G	G	A	R	A	A	G	G
1A	757952	T/C	Kukri_c1250_634	failed	C	C	C	T	C	C	T	T	C	C	C	C	failed	C	C	failed	T	C	C	T	T	T	T	C	T	C	C	C	C	C	C
1A	761417	T/G	BS00033469_51	T	G	G	G	T	G	G	T	T	G	G	G	G	T	G	G	T	T	G	G	T	T	T	T	G	T	G	G	G	G	G	T
1A	761417	T/C	Ex_c8514_1342	C	T	C	C	C	C	T	C	C	C	C	C	C	C	C	C	C	C	T	C	C	C	C	C	C	C	C	C	C	C	C	C
1A	761417	T/C	IAAV213	T	C	C	C	T	C	C	T	T	C	C	C	C	T	C	C	T	T	C	C	T	T	T	T	C	T	C	C	C	C	C	T
1A	761417	A/C	IACX3496	A	C	A	A	A	A	C	A	A	A	A	A	A	A	A	A	A	A	C	A	A	A	A	A	A	A	A	A	A	A	A	A
1A	761417	A/G	Kukri_c10453_875	G	A	G	G	G	G	A	G	G	G	G	G	G	G	G	G	G	G	A	G	G	G	G	G	G	G	G	G	G	G	G	G
1A	761417	A/G	Ra_c58315_265	G	A	A	A	G	A	A	G	G	A	A	A	A	G	A	A	G	G	A	A	G	G	G	G	A	G	A	A	A	A	A	G
1A	761417	A/G	RAC875_c41275_131	A	G	G	G	A	G	G	A	A	G	G	G	G	A	G	G	A	A	G	G	A	A	A	A	G	A	G	G	G	G	G	A
1A	761417	T/C	wsnp_Ex_c25734_34995416	C	T	T	T	C	T	T	C	C	T	T	T	T	C	T	T	C	C	T	T	C	C	C	C	T	C	T	T	T	T	T	C
1A	761417	T/G	wsnp_Ex_c56097_58351893	G	T	T	T	G	T	T	G	G	T	T	T	T	G	T	T	G	G	T	T	G	G	G	G	T	G	T	K	T	T	T	G
1A	761417	T/C	wsnp_Ex_c56097_58352130	C	T	T	T	C	T	T	C	C	T	T	T	T	C	T	T	C	C	T	T	C	C	C	C	T	C	T	T	T	T	T	C
1A	766113	T/G	Ra_c6038_588	T	G	G	G	T	G	G	T	T	G	G	G	G	T	G	G	T	T	G	G	T	T	T	T	G	T	G	G	G	G	G	K
1A	767020	T/G	wsnp_Ex_rep_c73818_71733737	G	T	T	K	G	T	T	G	G	T	T	T	T	G	T	T	G	G	T	T	G	G	G	G	T	G	T	K	T	T	T	G
1A	768380	A/G	GENE-0112_64	A	G	G	G	A	A	G	G	A	A	A	A	G	G	A	G	A	A	A	A	A	A	A	A	G	G	G	A	A	A	A	A
1A	768380	A/G	Kukri_c3582_87	G	A	A	A	G	G	A	A	G	G	G	G	A	A	G	A	G	G	G	G	G	G	G	G	A	A	A	G	G	G	G	G
1A	768380	A/G	RAC875_c25507_551	G	A	A	A	G	A	G	A	G	G	G	G	A	A	A	A	G	G	G	G	A	G	G	A	A	failed	A	G	A	G	G	G
1A	777836	A/G	BS00012283_51	A	A	A	A	A	A	A	A	A	A	A	A	A	G	A	A	A	A	A	A	A	A	A	A	A	G	A	A	G	A	A	R
1A	777836	T/C	BS00021889_51	C	T	T	T	C	C	C	T	C	C	C	C	T	C	C	T	C	C	C	C	C	C	C	C	T	C	T	C	C	C	C	C
1A	777836	T/C	BS00022698_51	C	T	T	T	C	T	C	T	C	C	C	C	T	T	T	T	C	C	C	C	C	C	C	C	T	T	T	C	T	C	C	C
1A	777836	A/G	BS00023101_51	A	A	A	A	A	A	A	A	A	A	A	A	A	G	A	A	A	A	A	A	A	A	A	A	A	G	A	A	G	A	A	R
1A	777836	T/C	BS00065676_51	C	T	T	T	C	T	C	T	C	C	C	C	T	T	T	T	C	C	C	C	T	C	C	T	T	T	T	C	T	C	C	C
1A	777836	A/C	BS00067421_51	A	A	A	A	A	A	A	A	A	A	A	A	A	C	A	A	A	A	A	A	A	A	A	failed	A	C	A	A	C	A	A	C
1A	777836	T/C	CAP11_c1972_285	C	C	C	C	C	C	C	C	C	C	C	C	C	C	C	C	C	C	C	C	T	C	C	T	C	C	C	C	C	C	C	failed
1A	777836	T/C	CAP7_c12435_63	C	C	C	C	C	T	C	C	C	C	C	C	C	C	T	C	C	C	C	C	C	C	C	C	C	T	C	C	T	C	C	C
1A	777836	A/G	Excalibur_c10167_1028	G	A	A	A	G	A	G	A	G	G	G	G	A	A	A	A	G	G	G	G	A	G	G	A	A	A	A	G	A	G	G	R
1A	777836	A/G	Excalibur_c30591_637	G	G	G	G	G	G	G	G	G	G	G	G	G	G	G	G	G	G	G	G	A	G	G	A	G	G	G	G	G	G	G	failed
1A	777836	A/G	Excalibur_c7033_159	A	A	A	A	A	G	A	A	A	A	A	A	A	G	G	A	A	A	A	A	A	A	A	A	A	G	A	A	G	A	A	A
1A	777836	A/G	Excalibur_rep_c112145_271	G	A	A	A	G	G	G	A	G	G	G	G	A	G	G	A	G	G	G	G	G	G	G	G	A	G	A	G	G	G	G	R
1A	777836	T/G	IAAV1225	G	T	T	T	G	T	G	T	G	G	G	G	T	T	T	T	G	G	G	G	T	G	G	T	T	T	T	G	T	G	G	G
1A	777836	T/C	IACX11070	T	T	T	T	T	T	T	T	T	T	T	T	T	C	T	T	T	T	T	T	T	T	T	T	T	C	T	T	C	T	T	Y
1A	777836	T/C	IACX4378	C	C	C	C	C	C	T	C	C	C	C	C	C	C	C	C	C	C	C	C	T	C	C	T	C	C	C	C	C	C	C	Y
1A	777836	T/G	IACX662	G	G	G	G	G	G	G	G	G	G	G	G	G	T	G	G	G	G	G	G	G	G	G	G	G	T	G	G	T	G	G	T
1A	777836	T/G	Kukri_c10239_2186	G	T	G	G	G	G	G	T	G	G	G	G	G	T	G	G	G	G	G	G	G	G	G	G	G	T	G	G	G	G	G	G
1A	777836	T/C	RAC875_c94534_75	T	T	T	T	T	C	T	T	T	T	T	T	T	T	C	T	T	T	T	T	T	T	T	T	T	C	T	T	C	T	T	T
1A	777836	T/G	RFL_Contig3203_1971	T	G	G	G	T	G	G	G	T	T	T	T	G	G	G	G	T	T	T	T	G	T	T	G	G	G	G	T	T	T	T	T
1A	777836	T/C	Tdurum_contig28296_243	T	T	T	T	T	T	T	T	T	T	T	T	T	T	T	T	T	T	T	T	C	T	T	C	T	T	T	T	T	T	T	C
1A	777836	T/G	wsnp_BE495786A_Ta_2_1	G	G	G	G	G	T	G	G	G	G	G	G	G	T	T	G	G	G	G	G	G	G	G	G	G	T	G	G	T	G	G	G
1A	777836	T/C	wsnp_Ex_c16592_25117132	C	T	T	T	C	T	C	T	C	C	C	C	T	T	T	T	C	C	C	C	T	C	C	T	T	T	T	C	T	C	C	C
1A	777836	A/G	wsnp_Ex_c5216_9235964	A	A	A	A	A	G	A	A	A	A	A	A	A	G	G	A	A	A	A	A	A	A	A	A	A	G	A	A	G	A	A	A
1A	777836	T/G	wsnp_Ex_c534_1058778	T	G	G	G	G	G	failed	G	G	T	G	T	G	G	G	G	G	T	T	T	G	G	G	G	G	G	G	K	G	T	T	G
1A	777836	A/G	wsnp_JD_c13903_13781269	G	A	A	A	A	A	G	A	A	G	A	G	A	A	A	A	A	G	G	G	A	A	A	A	A	A	A	R	A	G	G	failed
1A	777836	T/C	wsnp_Ku_c2815_5317230	T	C	C	C	T	C	T	C	T	T	T	T	C	C	C	C	T	T	T	T	C	T	T	C	C	C	C	T	C	T	T	failed
1A	777836	T/G	wsnp_Ra_c7818_13376644	T	G	G	G	T	G	T	G	T	T	T	T	G	G	G	G	T	T	T	T	G	T	T	G	G	G	G	T	G	T	T	T
1A	778225	A/G	Kukri_c10065_415	G	G	G	G	G	A	G	G	G	G	G	G	G	A	A	G	G	G	G	G	G	G	G	G	G	A	G	G	failed	G	G	G
1A	782047	T/G	Ra_c4159_2716	T	G	G	G	T	K	G	G	T	T	T	T	G	G	failed	G	T	T	T	T	G	T	T	G	G	T	G	T	T	T	T	G
1A	783342	A/G	BobWhite_c5356_1272	G	A	A	A	G	A	A	A	G	G	G	G	A	A	A	A	G	G	G	G	A	G	G	A	A	A	A	G	G	G	G	G
1A	783342	T/C	BobWhite_rep_c63278_349	T	C	C	C	T	C	C	C	T	T	T	T	C	C	C	C	T	T	T	T	C	T	T	C	C	C	C	T	T	T	T	T
1A	783342	T/C	BS00021714_51	T	C	C	C	T	C	C	C	T	T	T	T	C	C	C	C	T	T	T	T	C	T	T	C	C	T	C	T	T	T	T	failed
1A	783342	T/G	BS00073585_51	T	G	G	G	T	G	G	G	T	T	T	T	G	G	G	G	T	T	T	T	G	T	T	G	G	G	G	T	T	T	T	K
1A	783342	T/C	CAP12_c2265_240	C	T	T	T	C	T	T	T	C	C	C	C	T	T	T	T	C	C	C	C	T	C	C	T	T	T	T	Y	C	C	C	C
1A	783342	A/G	CAP7_c6531_308	G	G	G	G	A	G	G	G	failed	G	R	G	G	G	G	G	failed	R	R	G	G	A	A	G	G	G	G	G	G	G	G	G
1A	783342	A/G	Ex_c5192_943	A	G	G	G	A	G	G	G	A	A	A	A	G	G	G	G	A	A	A	A	G	A	A	G	G	G	G	A	A	A	A	G
1A	783342	T/C	Excalibur_c49421_443	C	T	T	T	C	T	T	T	C	C	C	C	T	T	T	T	C	C	C	C	T	C	C	T	T	T	T	C	C	C	C	C
1A	783342	A/G	Excalibur_rep_c66449_1588	G	A	A	A	G	A	A	A	G	G	G	G	A	A	A	A	G	G	G	G	A	G	G	A	A	A	A	G	G	G	G	R
1A	783342	A/C	GENE-0410_71	A	C	C	C	A	C	C	C	A	C	A	C	C	A	C	C	A	A	C	C	C	A	A	C	C	A	C	C	C	C	C	failed
1A	783342	T/C	IACX11338	C	T	T	T	C	T	T	T	C	T	C	T	T	C	T	T	C	C	T	T	T	C	C	T	T	C	T	T	T	T	T	failed
1A	783342	A/G	RAC875_c31276_1128	A	G	G	G	A	G	G	G	A	A	A	A	G	G	G	G	A	A	A	A	G	A	A	G	G	G	G	A	A	A	A	A
1A	783342	A/G	RAC875_c43643_176	G	A	A	A	G	A	A	A	G	G	G	G	A	A	A	A	G	G	G	G	A	G	G	A	A	A	A	failed	G	G	G	A
1A	783342	T/C	wsnp_Ex_c12165_19452361	C	T	T	T	T	T	T	T	T	C	T	C	T	T	T	T	T	C	C	C	T	T	T	T	T	T	T	C	C	C	C	C
1A	783342	T/C	wsnp_Ex_c34344_42677360	C	T	T	T	C	T	T	T	C	C	C	C	T	T	T	T	C	C	C	C	T	C	C	T	T	T	T	C	C	C	C	C
1A	783342	A/G	wsnp_Ex_c5192_9203100	A	G	G	G	A	G	G	G	A	A	A	A	G	G	G	G	A	A	A	A	G	A	A	G	G	G	G	R	A	A	A	G
1A	783342	A/G	wsnp_Ex_c5192_9203682	G	A	A	A	G	A	A	A	G	G	G	G	A	A	A	A	G	G	G	G	A	G	G	A	A	A	A	G	G	G	G	A
1A	783342	T/C	wsnp_Ku_c24239_34199356	T	C	C	C	T	C	C	C	T	T	T	T	C	C	C	C	T	T	T	T	C	T	T	C	C	C	C	T	T	T	T	Y
1A	783342	A/C	wsnp_Ra_c37745_45806931	C	A	A	A	C	A	A	A	C	C	C	C	A	A	A	A	C	C	C	C	A	C	C	A	A	A	A	C	C	C	C	C
1A	785868	A/G	RAC875_c16080_777	G	A	A	A	A	A	A	A	A	G	A	G	A	A	A	A	A	G	G	G	A	A	A	A	A	A	A	G	G	G	G	G
1A	791892	T/C	BobWhite_c12568_900	C	T	T	T	C	T	T	T	C	T	C	C	T	C	T	T	C	C	T	C	T	C	C	T	T	C	T	Y	C	C	C	Y
1A	791892	T/C	BS00032112_51	C	C	T	T	T	C	T	C	T	C	T	C	T	C	C	T	T	T	T	C	C	T	T	C	T	C	T	Y	C	C	C	T
1A	791892	T/C	Ex_c105443_895	C	C	T	T	T	C	T	C	T	C	T	C	T	C	C	T	T	T	T	C	C	T	T	C	T	C	T	C	C	C	C	T
1A	791892	A/C	Excalibur_c34697_831	C	A	A	A	C	A	A	A	C	A	C	C	A	C	A	A	C	C	A	C	A	C	C	A	A	C	A	C	C	C	C	M
1A	791892	A/G	RAC875_c23081_141	A	G	G	G	A	G	G	G	A	A	A	A	G	G	G	G	A	A	A	A	G	A	A	G	G	A	G	A	A	A	A	R
1A	791892	A/G	wsnp_Ex_c21193_30320134	G	A	A	A	G	A	A	A	G	A	G	G	A	G	A	A	G	G	A	G	A	G	G	A	A	G	A	G	G	G	G	failed
1A	791892	A/G	wsnp_Ex_c21336_30465618	G	A	A	A	G	A	A	A	G	A	G	G	A	G	A	A	G	G	A	G	A	G	G	A	A	G	A	G	G	G	G	R
1A	794580	A/G	GENE-0004_635	G	G	G	G	G	G	A	G	G	G	G	G	G	G	G	G	G	G	G	G	G	G	G	G	G	G	G	R	G	G	G	A
1A	794580	T/C	Kukri_c25215_124	C	T	T	T	C	T	T	T	C	T	C	C	T	C	T	T	C	C	T	C	T	C	C	T	T	C	T	C	C	C	C	T
1A	794580	T/C	Kukri_c27785_400	T	T	T	T	C	T	C	T	C	T	T	T	T	T	T	T	C	T	T	T	T	C	C	T	T	T	T	T	T	T	T	failed
1A	794580	T/C	RAC875_c19579_377	C	C	T	T	T	C	C	C	T	C	T	C	T	C	C	T	T	T	T	C	C	T	T	C	T	C	T	C	C	C	C	C
1A	794580	A/G	wsnp_Ex_rep_c105443_89868548	A	A	G	G	G	A	A	A	G	A	G	A	G	A	A	G	G	G	G	A	A	G	G	A	G	A	G	A	A	A	A	A
1A	795325	T/C	RAC875_c2734_135	C	C	C	C	T	C	C	C	T	C	C	C	C	C	C	C	T	C	C	C	C	T	T	C	C	C	C	C	C	C	C	C
1A	795325	T/C	RAC875_c53185_802	T	T	T	T	C	T	C	T	C	T	T	T	T	T	T	T	C	T	T	T	T	C	C	T	T	T	T	T	T	T	T	T
1A	795325	A/G	wsnp_Ku_c16913_25885872	G	G	A	A	A	G	G	G	A	G	A	G	A	G	G	A	A	A	G	G	G	A	A	G	A	G	A	failed	G	G	G	failed
1A	795908	A/G	Ex_c4051_1826	A	A	A	A	G	A	A	A	G	A	G	A	A	A	A	A	G	G	G	A	A	G	G	A	A	A	A	A	A	A	A	R
1A	795908	T/C	IAAV8429	C	C	C	C	T	C	C	C	T	C	T	C	C	C	C	C	T	T	T	C	C	T	T	C	C	C	C	C	C	C	C	C
1A	795908	T/C	Kukri_c16913_422	C	C	Y	Y	Y	C	C	C	Y	C	Y	C	Y	C	C	Y	Y	Y	C	C	C	Y	Y	C	Y	C	Y	C	C	C	C	C
1A	795908	A/G	Ra_c7552_772	A	A	A	A	G	A	A	A	G	A	G	A	A	A	A	A	G	G	G	A	A	G	G	A	A	A	A	A	A	A	A	A
1A	795908	T/C	Ra_c9876_373	C	C	C	C	T	C	C	C	T	C	T	C	C	C	C	C	T	T	T	C	C	T	T	C	C	C	C	C	C	C	C	Y
1A	795908	A/G	wsnp_Ex_c35821_43892960	G	G	R	R	R	G	G	G	R	G	R	G	R	G	G	R	R	R	G	G	G	R	R	G	R	G	R	G	G	G	G	G
1A	805429	A/G	Tdurum_contig11412_393	A	A	A	A	A	A	A	A	A	G	A	G	A	A	A	A	A	A	A	G	A	A	A	A	A	A	A	R	G	G	G	A
1A	807955	A/C	IAAV5535	A	A	A	A	C	A	A	A	C	A	C	A	A	A	A	A	C	A	A	A	A	C	C	A	A	A	A	A	A	A	A	A
1A	815404	A/C	wsnp_Ex_rep_c109742_92411838	A	A	A	A	C	A	A	A	C	A	C	A	A	A	A	A	C	A	A	A	A	C	C	A	A	A	A	M	A	A	A	failed
1A	819711	T/C	wsnp_Ku_c21316_31053745	C	C	C	C	T	C	C	C	T	C	T	C	C	C	C	C	T	C	C	C	C	T	T	C	C	C	C	C	C	C	C	C
1A	819711	T/C	wsnp_Ku_c21316_31053776	T	T	T	T	C	T	T	T	C	T	C	T	T	T	T	T	C	T	T	T	T	C	C	T	T	T	T	T	T	T	T	Y
1A	829070	A/G	BS00094553_51	G	G	G	G	A	G	A	G	A	G	A	G	G	G	G	G	A	G	G	G	G	A	A	G	G	G	G	G	G	G	G	A
1A	829070	T/C	CAP12_c1906_217	C	C	C	C	T	C	C	C	T	C	T	C	C	C	C	C	T	C	C	C	C	T	T	C	C	C	C	C	C	C	C	failed
1A	829070	T/G	Ex_c2848_957	G	G	G	G	failed	G	G	G	T	G	K	G	G	G	G	G	T	G	G	G	G	T	T	G	G	G	G	G	G	G	G	T
1A	829070	T/C	Excalibur_c16203_451	T	T	T	T	T	C	T	C	failed	T	T	T	T	T	C	T	T	T	C	T	T	T	T	T	T	T	T	T	T	T	T	T
1A	829070	T/C	Kukri_c30322_414	C	C	C	C	T	C	C	C	T	C	T	C	C	C	C	C	T	C	C	C	C	T	T	C	C	C	C	failed	C	C	C	Y
1A	829070	A/G	Kukri_c58155_786	A	A	A	A	A	G	G	G	A	A	A	G	A	A	A	A	A	A	G	G	G	A	A	G	A	G	A	G	G	G	G	A
1A	829070	T/C	RAC875_rep_c112044_340	T	T	T	T	C	T	T	T	C	T	C	T	T	T	T	T	C	T	T	T	T	C	C	T	T	T	T	Y	T	T	T	T
1A	829070	A/G	TA003955-1138	G	G	G	G	A	G	G	G	A	G	A	G	G	G	G	G	A	G	G	G	G	A	A	G	G	G	G	failed	G	G	G	R
1A	829070	A/G	wsnp_BE445113A_Ta_2_2	G	G	G	G	A	G	G	G	A	G	A	G	G	G	G	G	A	G	G	G	G	A	A	G	G	G	G	G	G	G	G	A
1A	829070	T/C	wsnp_Ra_c11877_19161832	C	C	C	C	T	C	C	C	T	C	T	C	C	C	C	C	T	C	C	C	C	T	T	C	C	C	C	C	C	C	C	T
1A	835547	A/G	Tdurum_contig50499_858	G	G	G	G	A	G	A	G	A	G	A	G	G	G	G	G	A	G	G	G	G	A	A	G	G	G	G	G	G	G	G	failed
1A	835547	T/C	wsnp_Ku_c15214_23756800	C	C	C	C	T	C	T	C	T	C	T	C	C	C	C	C	T	C	C	C	C	T	T	C	C	C	C	C	C	C	C	T
1A	837037	T/C	BS00021728_51	C	C	C	C	T	C	C	C	T	C	T	C	C	C	C	C	T	C	C	C	C	T	T	C	C	C	C	C	C	C	C	T
1A	837037	T/C	BS00065324_51	T	T	T	T	C	T	T	T	C	T	C	T	T	T	T	T	C	T	T	T	T	C	C	T	T	T	T	T	T	T	T	C
1A	837037	T/C	Kukri_c18413_168	C	C	C	C	T	C	C	C	T	C	T	C	C	C	C	C	T	C	C	C	C	T	T	C	C	C	C	C	C	C	C	failed
1A	837037	T/G	Kukri_c53153_92	G	G	G	G	K	G	G	G	K	G	K	G	G	G	G	G	K	G	G	G	G	K	K	G	G	G	G	G	G	G	G	K
1A	837037	A/G	Kukri_rep_c69614_1326	A	A	A	A	A	G	G	G	G	A	A	G	A	A	A	A	A	A	G	G	A	A	G	A	A	G	A	G	G	G	G	G
1A	837037	A/G	RAC875_c29540_1109	G	G	G	G	A	G	A	G	A	G	A	G	G	G	G	G	A	G	G	G	G	A	A	G	G	G	G	G	G	G	G	A
1A	837037	T/C	wsnp_BG314157A_Ta_2_1	T	T	T	T	C	T	T	T	C	T	C	T	T	T	T	T	C	T	T	T	T	C	C	T	T	T	T	T	T	T	T	C
1A	843255	T/C	BS00022432_51	C	C	C	C	T	C	T	C	T	C	T	C	C	C	C	C	T	C	C	C	C	T	T	C	C	C	C	C	C	C	C	T
1A	843255	A/C	BS00030036_51	A	A	A	A	C	A	A	failed	C	A	C	A	A	A	A	A	C	A	A	A	A	C	C	A	A	A	A	A	A	A	A	A
1A	843255	A/G	BS00081395_51	G	G	G	G	G	G	G	G	G	A	G	A	G	A	G	G	G	G	G	failed	G	G	G	G	G	G	G	A	A	A	A	G
1A	843255	A/G	RFL_Contig22_617	G	G	G	G	R	G	G	G	R	G	R	G	G	G	G	G	R	G	G	G	G	R	failed	G	G	G	G	G	G	G	G	R
1A	843255	A/G	TA001450-1081	G	G	A	A	A	G	G	G	A	A	A	G	A	G	G	G	A	A	G	G	G	A	A	G	A	G	A	G	G	G	G	A
1A	844227	T/C	Kukri_c31891_1355	T	T	T	T	C	T	T	T	C	T	C	T	T	T	T	T	failed	T	T	T	T	C	C	T	T	T	T	T	T	T	T	T
1A	844227	A/G	wsnp_Ex_c20489_29564938	G	G	G	G	A	G	G	G	A	G	A	G	G	G	G	G	R	G	G	G	G	A	A	G	G	G	G	G	G	G	G	G
1A	844227	T/C	wsnp_Ex_c6452_11213329	T	T	T	T	Y	T	T	T	Y	T	Y	T	T	T	T	T	Y	T	T	T	T	Y	Y	T	T	T	T	T	T	T	T	T
1A	846299	T/G	Excalibur_c3429_652	G	G	G	G	K	G	G	G	G	G	G	G	G	G	G	G	G	G	G	G	G	G	G	G	G	G	G	G	G	G	G	T
1A	846299	A/G	wsnp_CAP12_c1960_972031	A	A	A	A	G	A	A	A	G	A	G	A	A	A	A	A	G	A	A	A	A	G	G	A	A	A	A	A	A	A	A	G
1A	853845	T/C	RAC875_c60514_90	T	T	T	T	C	T	C	T	C	T	C	T	T	T	T	T	C	T	T	T	T	C	C	T	T	T	T	T	T	T	T	Y
1A	856857	T/G	BS00022173_51	T	T	T	T	G	T	T	T	G	T	K	T	T	T	T	T	G	T	T	T	T	G	G	T	T	T	T	T	failed	T	T	G
1A	856857	A/G	BS00022220_51	G	G	G	G	A	G	G	G	A	G	A	G	G	G	G	G	A	G	G	G	G	A	A	G	G	G	G	G	G	G	G	A
1A	856857	A/C	BS00079538_51	A	A	A	A	C	A	A	A	C	A	C	A	A	A	A	A	C	A	A	A	A	C	C	A	A	A	A	A	A	A	A	C
1A	856857	T/C	GENE-0511_403	C	C	C	C	T	C	C	C	T	C	T	C	C	C	C	C	T	C	C	C	C	T	T	C	C	C	C	C	C	C	C	C
1A	861391	A/G	BobWhite_c46007_582	G	G	A	A	A	G	G	G	A	A	A	G	A	G	G	G	A	A	G	G	G	A	A	G	A	G	A	R	G	G	G	A
1A	861391	A/G	BS00088035_51	A	A	G	G	G	A	A	A	G	G	G	A	G	A	A	A	G	G	A	A	A	G	G	A	G	A	G	R	A	A	A	G
1A	861391	T/C	Ku_c1313_1673	C	C	C	C	C	C	C	C	C	C	C	T	C	C	T	T	C	C	T	T	C	C	C	C	C	C	C	T	T	T	T	T
1A	861391	T/C	wsnp_Ex_c32590_41222878	T	T	C	C	C	T	T	T	C	C	C	T	C	T	T	T	C	C	T	T	T	C	C	T	C	T	C	T	T	T	T	C
1A	866022	T/C	Kukri_c54678_88	C	C	T	T	T	C	C	C	T	T	T	C	T	C	C	C	T	T	C	C	C	T	T	C	T	C	T	C	C	C	C	Y
1A	874572	T/C	GENE-3454_74	T	T	T	T	C	T	T	T	C	T	C	T	T	T	T	T	C	T	T	T	T	C	T	T	T	T	T	T	T	T	T	C
1A	874572	T/C	Ku_c10813_1122	C	C	C	C	T	C	C	C	T	C	T	C	C	C	C	C	T	C	C	C	C	T	C	C	C	C	C	C	C	C	C	T
1A	874572	A/C	Ra_c64515_242	A	A	C	C	C	A	A	A	C	C	C	A	C	A	A	A	C	C	A	A	A	C	A	A	C	A	C	A	A	A	A	C
1A	874572	A/C	wsnp_Ex_c1997_3755945	C	C	C	C	A	C	C	C	A	C	A	C	C	C	C	C	A	C	C	C	C	A	C	C	C	C	C	C	C	C	C	M
1A	874572	A/G	wsnp_JD_c6544_7697578	A	A	A	A	G	A	A	failed	G	A	G	A	A	A	A	A	G	A	A	A	A	G	A	A	A	A	A	A	A	A	A	G
1A	878588	T/C	Ku_c809_2419	T	T	T	T	C	T	T	T	C	T	C	T	T	T	T	T	C	T	T	T	T	C	T	T	T	T	T	T	T	T	T	C
1A	878588	A/G	Kukri_rep_c109473_80	A	A	A	A	G	A	A	A	G	A	G	A	A	A	A	A	G	A	A	A	A	G	A	A	A	A	A	A	A	A	A	G
1A	878588	T/C	wsnp_Ex_c1997_3757721	T	T	T	T	C	T	T	T	C	T	C	T	T	T	T	T	C	T	T	T	T	C	T	T	T	T	T	T	T	T	T	C
1A	878588	T/C	wsnp_JD_c6544_7697235	T	T	T	T	C	T	T	T	C	T	C	T	T	T	T	T	C	T	T	T	T	C	T	T	T	T	T	T	T	T	T	C
1A	878588	A/G	wsnp_JD_c6544_7697412	G	G	G	G	A	G	G	G	A	G	A	G	G	G	G	G	A	G	G	G	G	A	G	G	G	G	G	G	G	G	G	A
1A	880240	A/G	Kukri_c49170_655	G	G	G	G	A	G	G	G	A	G	A	G	G	G	G	G	A	G	G	G	G	A	G	G	G	G	G	G	G	G	G	failed
1A	880240	T/G	RAC875_c80876_67	T	T	T	T	G	T	T	T	G	T	G	T	T	T	T	T	G	T	T	T	T	G	T	T	T	T	T	failed	T	T	T	G
1A	883802	T/C	Kukri_c12984_465	C	C	C	C	T	C	C	C	T	C	T	C	C	C	C	C	T	C	C	C	C	T	C	C	C	C	C	C	C	C	C	T
1A	886781	A/C	Tdurum_contig28774_365	A	A	A	A	C	A	A	A	C	A	C	C	A	A	A	A	A	A	C	C	A	C	C	A	A	A	A	failed	A	C	C	C
1A	887883	A/G	CAP12_c1979_117	A	A	A	A	A	A	A	A	A	A	A	A	A	A	A	A	A	A	A	A	A	A	G	A	A	A	A	A	A	A	A	G
1A	888401	A/G	wsnp_Ku_c23012_32893918	G	G	A	A	A	G	G	G	A	A	A	G	A	A	G	G	A	A	G	G	G	A	A	G	A	A	A	G	G	G	G	A
1A	894716	T/C	TA002402-1350	C	C	T	T	T	C	C	C	T	T	T	C	T	T	C	C	T	T	C	C	C	T	T	C	T	C	T	Y	C	C	C	T
1A	903233	T/C	BS00088136_51	T	C	T	T	T	C	T	C	T	T	T	T	T	T	T	T	T	T	T	T	T	T	T	T	T	C	T	T	T	T	T	T
1A	917612	T/C	Excalibur_c52725_585	T	T	C	C	C	T	T	T	C	C	C	T	C	C	T	T	C	C	T	T	T	C	C	T	C	C	C	T	T	T	T	T
1A	917612	A/G	Ra_c24793_726	G	G	A	A	A	G	G	G	A	A	A	G	A	A	G	A	A	A	A	G	G	A	A	G	A	G	A	G	G	G	G	G
1A	919977	T/C	Excalibur_c1845_4911	T	T	T	T	T	T	T	T	T	T	T	T	T	T	T	T	T	T	T	T	T	T	T	T	T	C	T	T	T	T	C	C
1A	919977	T/C	Excalibur_c65755_51	C	C	C	C	C	C	C	C	C	C	C	C	C	C	C	C	C	C	C	C	C	C	C	C	C	T	C	C	C	C	T	T
1A	919977	A/G	IAAV1142	A	A	G	G	G	A	A	A	G	G	G	A	G	G	A	G	G	G	G	A	A	G	A	A	G	A	G	failed	A	A	A	R
1A	919977	T/C	Ra_c112300_429	C	C	C	C	T	C	C	C	T	T	T	C	C	T	C	C	T	T	C	C	C	T	C	C	T	C	T	C	C	C	C	C
1A	919977	A/C	RAC875_c16149_1170	A	A	A	A	C	A	A	A	C	C	C	A	A	C	A	A	C	C	A	A	A	C	A	A	C	A	C	A	A	A	A	A
1A	919977	T/G	RAC875_c16149_298	T	T	T	T	G	T	T	T	G	G	G	T	T	G	T	T	G	G	T	T	T	G	T	T	G	T	G	T	T	T	T	T
1A	919977	A/C	wsnp_Ex_c13186_20822127	A	A	A	A	C	A	A	A	C	C	C	A	A	C	A	A	C	C	A	A	A	C	A	A	C	A	C	A	A	A	A	A
1A	919977	T/G	wsnp_Ku_c21364_31103315	T	T	T	T	failed	T	T	T	G	G	G	T	T	G	T	T	G	G	T	T	T	G	T	T	G	T	G	T	T	T	T	T
1A	937173	T/G	Excalibur_c51845_186	T	T	T	T	T	G	failed	T	T	G	T	T	T	T	G	T	T	T	T	T	T	T	T	T	T	T	T	T	G	T	G	T
1A	952006	A/C	BS00039377_51	A	A	A	A	A	A	A	A	A	A	A	A	A	A	A	A	A	A	A	A	A	A	C	A	A	A	A	A	A	A	A	M
1A	952006	T/C	BS00062876_51	C	C	C	C	C	C	T	C	C	C	C	C	C	C	C	C	C	C	C	C	C	C	T	C	C	C	C	C	T	C	C	C
1A	952006	A/C	CAP7_c1891_230	A	A	A	A	A	A	C	A	A	A	A	A	A	A	A	A	A	A	A	A	A	A	C	A	A	A	A	A	C	A	A	A
1A	952006	T/C	Kukri_c67383_102	T	T	T	T	T	T	C	T	T	T	T	T	T	T	T	T	T	T	T	T	T	T	T	T	T	T	T	T	C	T	T	T
1A	952006	A/G	RAC875_c8482_160	A	A	A	A	A	A	G	A	A	A	A	A	A	A	A	A	A	A	A	A	failed	A	A	A	A	A	A	R	G	A	A	R
1A	952006	A/G	wsnp_Ex_c3258_6004611	A	A	A	A	A	A	G	A	A	A	A	A	A	A	A	A	A	A	A	A	A	A	A	A	A	A	A	A	G	A	A	A
1A	952006	A/G	wsnp_Ex_c43228_49605281	A	A	A	A	A	A	G	A	A	A	A	A	A	A	A	A	A	A	A	A	A	A	G	A	A	A	A	A	G	A	A	A
1A	952006	A/G	wsnp_Ex_rep_c68085_66839109	A	A	A	A	A	A	G	A	A	A	A	A	A	A	A	A	A	A	A	A	A	A	A	A	A	A	A	A	G	A	A	A
1A	952006	T/C	wsnp_Ku_c17322_26392311	T	T	T	T	T	T	C	T	T	T	T	T	T	T	T	T	T	T	T	T	T	T	C	T	T	T	T	T	C	T	T	C
1A	952006	T/C	wsnp_Ra_c11594_18777085	T	T	T	T	T	T	C	T	T	T	T	T	T	T	T	T	T	T	T	T	T	T	T	T	T	T	T	T	C	T	T	T
1A	953107	T/C	BS00009808_51	C	C	C	C	C	C	T	C	C	C	C	C	C	C	C	C	C	C	C	C	C	C	C	C	C	C	C	C	T	C	C	C
1A	954662	T/C	RFL_Contig4781_1792	C	C	C	C	C	C	T	C	C	C	C	C	C	C	C	C	C	C	C	C	C	C	T	C	C	C	C	C	T	C	C	C
1A	955536	T/G	BS00034278_51	T	T	T	T	T	T	G	T	T	T	T	T	T	T	T	T	T	T	T	T	T	T	G	T	T	T	T	T	G	T	T	failed
1A	955536	T/C	CAP11_c1021_200	C	C	C	C	T	C	C	C	T	T	T	C	C	C	C	C	T	T	T	C	C	failed	C	C	T	C	failed	C	C	C	C	Y
1A	955536	T/C	GENE-0392_97	C	C	C	C	C	C	T	C	C	C	C	C	C	C	C	C	C	C	C	C	C	C	T	C	C	C	C	C	T	C	C	T
1A	955536	T/C	wsnp_Ex_rep_c68493_67320068	C	C	C	C	C	C	T	C	C	C	C	C	C	C	C	C	C	C	C	C	C	C	C	C	C	C	C	failed	T	C	C	failed
1A	963049	A/C	BobWhite_c96_170	A	A	A	A	A	A	failed	A	C	A	A	C	A	C	failed	A	A	A	A	C	A	A	C	failed	A	C	A	C	A	C	C	C
1A	963049	T/G	wsnp_Ex_c5060_8985678	T	T	T	T	T	T	T	T	G	T	T	G	T	G	T	T	T	T	T	G	T	T	G	T	T	G	T	G	T	G	G	G
1A	966774	T/G	RAC875_rep_c95460_302	T	T	T	T	T	T	T	T	T	T	T	G	T	G	T	T	T	T	T	G	T	T	T	T	T	G	T	failed	T	G	G	T
1A	990124	A/G	BS00087588_51	A	G	G	G	A	G	G	G	G	failed	G	G	G	G	G	G	A	A	G	G	G	A	G	G	G	G	A	G	G	G	G	G
1A	1000455	T/C	BS00065750_51	C	T	C	C	Y	C	C	C	Y	Y	C	C	C	C	C	C	Y	C	C	C	T	Y	C	failed	C	C	C	C	C	C	C	C
1A	1006057	A/G	Kukri_c84024_375	G	G	G	R	A	G	G	G	A	A	G	G	R	G	G	G	A	G	G	G	G	A	G	G	G	G	G	G	G	G	G	failed
1A	1008292	T/C	IAAV8743	T	C	T	T	C	T	T	T	C	C	T	C	T	C	T	T	C	T	T	C	C	C	T	C	T	C	T	C	T	C	C	failed
1A	1011919	A/G	BobWhite_c28971_184	A	G	A	R	G	A	A	A	G	G	failed	G	A	G	A	A	G	failed	A	G	G	G	A	G	A	G	A	G	A	G	G	R
1A	1011919	T/G	BS00065114_51	G	G	G	G	G	G	G	G	G	G	G	T	G	T	G	G	G	T	G	T	G	G	G	G	G	T	G	failed	G	T	T	K
1A	1011919	T/C	BS00087589_51	T	T	T	T	T	T	T	T	T	T	T	C	T	C	T	T	T	T	T	C	T	T	T	T	T	C	T	C	T	C	C	Y
1A	1011919	T/C	CAP8_c2578_452	C	C	C	C	C	C	C	C	C	C	C	T	C	T	C	C	C	C	C	T	C	C	C	C	C	T	C	T	C	T	T	Y
1A	1011919	T/C	RAC875_c15918_407	C	C	C	C	C	C	C	C	T	C	C	T	C	T	C	C	C	T	C	T	C	C	C	C	C	T	C	T	C	T	T	C
1A	1011919	A/G	RAC875_c31031_387	G	G	G	G	G	G	G	G	G	G	G	A	G	A	G	G	G	G	G	A	G	G	G	G	G	A	G	A	G	A	A	G
1A	1011919	A/G	TA005587-0433	A	A	A	A	A	A	A	A	A	A	A	G	A	G	A	A	A	G	A	G	A	A	A	A	A	G	A	G	A	G	G	R
1A	1011919	T/C	Tdurum_contig44112_1850	T	T	T	T	T	T	T	T	T	T	T	C	T	C	T	T	T	T	T	C	T	T	T	T	T	C	T	C	T	C	C	T
1A	1011919	T/C	Tdurum_contig48037_385	T	T	T	failed	T	T	T	T	failed	T	T	C	T	C	T	T	T	T	T	C	T	T	T	T	T	C	T	C	T	C	C	T
1A	1011919	T/C	Tdurum_contig48037_499	T	T	T	T	T	T	T	T	T	T	T	C	T	C	T	T	T	T	T	C	T	T	T	T	T	C	T	C	T	C	C	T
1A	1011919	T/C	Tdurum_contig57566_809	C	C	C	C	C	C	C	C	C	C	C	T	C	T	C	C	C	C	C	T	C	C	C	C	C	T	C	T	C	T	T	C
1A	1011919	T/C	Tdurum_contig79608_369	C	C	C	C	C	C	C	C	C	C	C	T	Y	T	C	C	C	C	C	T	C	C	C	C	C	T	C	Y	C	T	T	C
1A	1011919	T/C	Tdurum_contig79608_437	C	C	C	C	C	C	C	C	C	C	C	T	C	T	C	C	C	C	C	T	C	C	C	C	C	T	C	Y	C	T	T	C
1A	1011919	A/G	wsnp_BG263358A_Ta_2_3	A	A	A	A	A	A	A	A	A	A	A	G	A	G	A	A	A	A	A	G	A	A	A	A	A	G	A	G	A	G	G	G
1A	1011919	T/G	wsnp_RFL_Contig1109_136771	G	G	G	G	G	G	G	G	G	G	G	T	G	T	G	G	G	G	G	T	G	G	G	G	G	T	G	T	G	T	T	G
1A	1016421	A/G	BS00028146_51	A	G	A	A	G	A	A	A	A	G	A	G	A	G	A	A	G	A	A	G	A	G	A	A	A	G	A	G	A	G	G	A
1A	1016421	A/C	CAP7_c4879_249	C	A	C	C	A	C	C	C	C	A	C	C	C	C	C	C	A	C	C	C	C	A	C	C	C	C	C	C	C	C	C	C
1A	1016421	A/C	wsnp_Ex_c6563_11378915	C	A	C	C	A	C	C	C	C	A	C	C	C	C	C	C	A	C	C	C	C	A	C	C	C	C	C	C	C	C	C	C
1A	1019433	A/G	RAC875_c15975_1208	G	A	G	G	A	G	G	A	A	A	A	A	G	A	G	G	A	A	A	A	G	A	A	G	G	A	G	A	G	A	A	R
1A	1023189	T/C	BS00009104_51	C	T	C	C	T	C	C	C	C	C	C	C	C	C	C	C	T	C	C	C	C	T	C	C	C	C	C	C	C	C	C	C
1A	1023189	T/C	Excalibur_c1066_303	T	T	T	T	T	T	T	C	C	C	C	C	T	C	T	T	T	C	C	C	T	T	C	T	T	C	T	C	T	C	C	failed
1A	1023189	T/C	Tdurum_contig29437_126	C	C	C	C	C	C	C	C	C	C	C	T	C	T	C	C	C	T	C	T	C	C	C	C	C	T	C	T	C	T	T	C
1A	1023189	A/G	Tdurum_contig57566_1035	A	A	A	A	A	A	A	A	A	A	A	G	A	G	A	A	A	A	A	G	A	A	A	A	A	G	A	R	A	G	G	A
1A	1023189	T/C	Tdurum_contig57566_1653	C	C	C	C	C	C	C	C	C	C	C	T	C	T	C	C	C	C	C	T	C	C	C	C	C	T	C	failed	C	T	T	C
1A	1023189	A/G	wsnp_CAP7_c3472_1623955	G	A	G	G	A	G	G	G	G	G	G	G	G	G	G	G	A	G	G	G	G	A	G	G	G	G	G	G	G	G	G	G
1A	1026169	T/C	BobWhite_c13039_184	C	C	C	C	C	C	C	C	C	C	C	T	C	T	C	C	C	C	C	T	C	C	C	C	C	T	C	T	C	T	T	Y
1A	1026169	A/G	RAC875_c102343_204	G	G	G	G	G	G	G	A	G	A	A	G	G	G	G	G	G	G	A	G	G	G	A	G	G	G	G	G	G	G	G	failed
1A	1026169	A/C	Tdurum_contig47620_592	A	A	A	A	A	A	A	A	A	A	A	C	A	C	A	A	A	A	A	C	A	A	A	A	A	C	A	C	A	C	C	A
1A	1029181	T/C	BS00012042_51	T	C	T	T	C	T	T	C	T	C	T	T	T	T	T	T	C	T	C	T	T	C	T	T	T	T	T	T	T	T	T	T
1A	1029181	T/C	BS00081002_51	T	T	T	T	C	T	T	T	C	T	C	T	T	T	T	T	C	T	T	T	T	C	C	T	T	C	T	T	T	T	T	C
1A	1029181	A/G	BS00110130_51	A	A	A	A	G	A	A	A	G	A	G	A	A	A	A	A	G	A	A	A	A	G	G	A	A	A	A	A	A	A	A	A
1A	1029181	T/C	GENE-3046_367	C	C	T	T	C	C	C	C	C	C	C	C	T	C	C	T	C	T	C	C	C	C	T	C	T	C	C	C	C	C	T	T
1A	1029181	A/G	Kukri_c57770_705	A	A	A	A	G	A	A	A	G	A	G	A	A	A	A	A	G	A	A	A	A	G	G	A	A	A	A	A	A	A	A	G
1A	1029181	A/G	RAC875_c25814_361	G	G	G	G	A	G	G	G	A	G	A	G	G	G	G	G	A	G	G	G	G	A	A	G	G	G	G	G	G	G	G	G
1A	1029181	T/G	RAC875_c37031_312	G	G	G	G	G	G	G	G	G	G	G	G	G	G	G	G	G	G	T	G	G	G	G	G	G	G	G	G	G	G	G	T
1A	1029181	T/C	Tdurum_contig57566_827	C	C	C	C	C	C	C	C	C	C	C	T	C	T	C	C	C	C	C	T	C	C	C	C	C	T	C	T	C	T	T	C
1A	1041455	A/G	BS00022261_51	G	G	G	G	A	G	G	G	A	G	G	A	G	G	G	G	G	A	A	A	G	A	A	G	G	G	G	A	G	A	A	G
1A	1041455	T/C	BS00109991_51	C	C	C	C	T	C	C	C	T	C	C	T	C	C	C	C	C	T	T	T	C	T	T	C	C	C	C	T	C	T	T	C
1A	1041455	T/G	BS00110627_51	T	T	T	T	G	T	T	G	G	T	T	G	T	G	T	T	T	G	G	G	T	G	G	T	T	T	T	G	T	G	G	K
1A	1041455	T/C	Ex_c4060_510	T	T	T	T	C	T	T	C	C	T	T	C	T	C	T	T	T	C	C	C	T	C	C	T	T	T	T	C	T	C	C	Y
1A	1041455	A/G	GENE-0262_431	A	A	A	A	G	A	A	A	G	A	A	G	A	A	A	A	A	G	G	G	A	G	G	A	A	A	A	G	A	G	G	A
1A	1041455	A/G	RAC875_c6798_467	G	G	G	G	A	G	G	G	A	G	G	A	G	G	G	G	G	A	A	A	G	A	A	G	G	G	G	R	G	A	A	G
1A	1048159	T/G	Excalibur_c47013_1503	T	T	T	T	G	T	T	T	T	T	G	T	T	T	T	T	G	T	T	T	T	G	T	T	T	T	T	T	T	T	T	G
1A	1057421	T/C	BobWhite_c16206_317	C	T	C	C	C	T	T	C	C	C	C	C	C	C	T	C	C	C	C	C	C	C	C	C	C	C	C	C	C	C	C	Y
1A	1057421	T/C	BobWhite_c23632_322	C	C	T	T	T	C	C	T	T	C	T	C	T	T	C	T	T	C	T	C	C	T	T	C	T	T	C	C	C	T	C	T
1A	1057421	A/G	BobWhite_c5967_537	G	G	A	A	A	G	G	A	G	G	A	G	A	G	G	G	A	G	G	G	G	A	A	G	A	G	G	G	G	A	G	R
1A	1057421	A/G	BobWhite_c721_74	A	G	A	A	A	A	A	A	A	A	A	A	A	G	A	G	A	A	A	A	A	A	A	failed	A	G	A	A	A	A	A	A
1A	1057421	T/C	Excalibur_c22768_811	T	C	T	T	T	T	T	T	T	T	T	T	T	C	T	C	T	T	T	T	T	T	T	T	T	T	T	C	T	T	T	C
1A	1057421	T/C	Excalibur_c22768_963	C	C	T	T	T	C	C	T	C	C	T	C	T	C	C	C	T	C	C	C	C	T	T	C	T	C	C	C	C	T	C	Y
1A	1057421	T/C	Excalibur_c97157_137	C	T	C	C	C	T	T	C	C	C	C	C	C	C	T	C	C	C	C	C	C	C	C	C	C	C	C	C	C	C	C	Y
1A	1057421	T/C	Excalibur_c97157_65	C	T	C	C	C	T	T	C	C	C	C	C	C	C	T	C	C	C	C	C	C	C	C	C	C	C	C	C	C	C	C	C
1A	1057421	T/C	IAAV544	T	T	C	C	C	T	T	C	T	T	C	T	C	T	T	T	C	T	T	T	T	C	C	T	C	T	T	T	T	C	T	C
1A	1057421	T/C	IACX5994	C	C	T	T	T	C	C	T	C	C	T	C	T	C	C	C	T	C	C	C	C	T	T	C	T	C	C	C	C	T	C	Y
1A	1057421	T/C	Kukri_c7119_392	T	C	T	T	T	T	T	T	T	T	T	T	T	C	T	C	T	T	T	T	T	T	T	T	T	T	T	T	T	T	T	T
1A	1057421	T/C	RAC875_c21411_162	C	C	T	T	T	C	C	T	C	C	T	C	T	C	C	C	T	C	C	C	C	T	T	C	T	C	C	C	C	T	C	Y
1A	1057421	T/C	TA001600-1603	T	T	C	C	C	T	T	C	T	T	C	T	C	T	T	T	C	T	T	T	T	C	C	T	C	T	T	T	T	C	T	Y
1A	1057421	A/C	Tdurum_contig21114_255	A	C	C	C	C	A	A	C	C	A	C	A	C	C	A	C	C	A	C	A	A	C	C	A	C	C	A	A	A	C	A	C
1A	1057421	T/C	wsnp_BE444305A_Td_2_1	C	T	T	T	T	C	C	T	T	C	T	C	T	T	C	T	T	C	T	C	C	T	T	C	T	T	C	C	C	T	C	T
1A	1057421	A/G	wsnp_Ex_c33452_41938013	G	G	A	A	A	G	G	A	G	G	A	G	A	G	G	G	A	G	G	G	G	A	A	G	A	G	G	G	G	A	G	R
1A	1057421	T/C	wsnp_Ex_c33452_41938159	C	C	T	T	T	C	C	T	C	C	T	C	T	C	C	C	T	C	C	C	C	T	T	C	T	C	C	C	C	T	C	Y
1A	1057421	A/G	wsnp_Ex_c41953_48658353	A	A	G	G	G	A	A	G	A	A	G	A	G	A	A	A	G	A	A	A	A	G	G	A	G	A	A	A	A	G	A	R
1A	1057421	A/G	wsnp_JD_c3973_5044238	A	A	G	G	G	A	A	G	A	A	G	A	G	A	A	A	G	A	A	A	A	G	G	A	G	A	A	A	A	G	A	G
1A	1057421	A/G	wsnp_RFL_Contig3542_3718200	G	A	A	A	A	G	G	A	A	G	A	G	A	A	G	A	A	G	A	G	G	A	A	G	A	A	G	G	G	A	G	A
1A	1062700	A/G	Ra_c110766_321	A	A	G	G	G	A	A	G	A	A	G	A	G	A	A	A	G	A	A	A	A	G	G	A	G	A	A	A	A	G	A	G
1A	1062700	A/G	RAC875_rep_c72890_63	A	G	A	A	A	A	A	A	G	A	A	A	A	G	A	G	A	A	G	A	A	A	A	A	A	G	A	A	A	A	A	A
1A	1062700	T/C	wsnp_Ex_c41953_48657850	T	C	T	T	T	T	T	T	C	T	T	T	T	C	T	C	T	T	C	T	T	T	T	T	T	C	T	T	T	T	T	T
1A	1066327	T/C	BobWhite_c6046_304	T	T	C	failed	C	T	T	C	T	T	C	T	C	T	T	T	C	T	T	T	T	C	C	T	C	T	T	failed	T	C	T	C
1A	1066327	A/G	Ku_c8992_405	G	G	G	G	A	A	G	G	G	G	G	G	G	G	G	G	G	G	G	G	G	A	G	G	G	G	G	G	G	G	G	R
1A	1076626	A/G	RAC875_c12348_720	G	G	G	G	G	A	G	G	A	G	G	G	G	A	G	A	G	G	G	G	G	G	G	G	G	A	G	G	G	G	G	A
1A	1076626	A/C	wsnp_Ex_rep_c102067_87314043	C	C	C	C	C	A	C	C	A	C	C	C	C	A	C	A	C	C	C	C	C	C	C	C	C	A	C	C	C	C	C	A
1A	1076723	A/G	Kukri_rep_c115111_251	G	G	G	G	G	A	G	G	A	G	G	G	G	A	G	A	G	G	G	G	G	G	G	G	G	A	G	G	G	G	G	R
1A	1076723	T/C	Tdurum_contig56158_60	C	C	C	C	C	T	C	C	failed	C	C	C	C	T	C	T	C	C	C	C	C	C	C	C	C	T	C	C	C	C	C	Y
1A	1080577	T/C	GENE-0033_233	T	T	T	T	T	C	T	T	T	C	T	T	T	C	T	C	T	T	T	T	T	T	T	T	T	C	T	T	T	T	T	C
1A	1080577	T/C	RFL_Contig5334_1969	C	C	C	C	C	T	C	C	C	T	C	C	C	failed	C	T	C	C	C	C	C	C	C	C	C	T	C	C	C	C	C	Y
1A	1080577	A/C	wsnp_BE443588A_Ta_2_1	A	A	A	A	A	C	A	A	A	C	A	A	A	C	A	C	A	A	A	A	A	A	A	A	A	C	A	A	A	A	A	C
1A	1080577	T/G	wsnp_BE443588A_Ta_2_2	T	T	T	T	T	G	T	T	T	G	T	T	T	G	T	G	T	T	T	T	T	T	T	T	T	G	T	T	T	T	T	G
1A	1080577	A/G	wsnp_Ex_c4612_8254533	G	G	G	G	G	A	G	G	G	A	G	G	G	A	G	A	G	G	G	G	G	G	G	G	G	A	G	G	G	G	G	A
1A	1087248	T/C	BS00023203_51	T	C	C	C	T	C	C	C	T	C	C	T	C	C	C	C	T	T	T	T	C	T	T	C	C	C	T	T	T	C	T	C
1A	1092721	T/C	BS00037976_51	C	T	T	T	C	T	T	T	C	T	C	C	T	T	T	T	C	C	C	C	T	C	C	T	T	T	C	C	C	T	C	Y
1A	1099555	A/G	Tdurum_contig51833_439	G	G	G	G	G	G	G	G	A	G	G	G	G	A	G	G	A	A	A	G	A	G	A	A	G	G	G	G	G	G	G	G
1A	1106777	A/C	Excalibur_c54842_340	C	C	C	C	A	C	C	C	C	C	C	C	C	C	C	C	C	C	C	C	C	A	C	C	C	C	C	M	C	C	C	C
1A	1106777	A/G	Kukri_c18274_551	A	A	A	A	G	A	A	A	A	A	A	A	A	A	A	A	A	A	A	A	A	G	A	A	A	A	A	A	A	A	A	A
1A	1106777	A/C	Ra_c29200_300	A	A	A	A	C	A	A	A	C	A	A	A	A	C	A	A	C	C	C	A	C	C	C	C	A	A	A	A	A	A	A	A
1A	1106777	T/G	wsnp_Ex_c1359_2604298	T	T	T	T	G	T	T	T	T	T	T	T	T	T	T	T	T	T	T	T	T	G	T	T	T	T	T	T	T	T	T	T
1A	1114063	A/G	wsnp_BE494527A_Ta_2_1	A	G	A	A	A	A	A	A	G	A	A	A	A	G	A	A	G	G	G	A	G	A	G	G	A	A	A	A	A	A	A	A
1A	1115521	A/G	BobWhite_c20553_319	failed	R	G	G	G	G	G	G	G	G	G	G	G	G	G	G	failed	G	G	G	G	G	G	G	G	G	G	G	G	G	G	G
1A	1115521	T/C	Excalibur_c63671_90	C	C	C	C	T	C	C	C	C	C	C	C	C	C	C	C	C	C	C	C	C	T	C	C	C	C	C	C	C	C	C	C
1A	1115521	T/C	Kukri_c51781_306	C	C	Y	Y	C	C	C	C	C	C	C	C	Y	C	C	C	Y	C	C	C	C	C	Y	C	failed	C	C	C	C	C	C	C
1A	1115521	T/C	Ra_c364_50	C	T	C	C	C	C	C	T	C	C	T	T	C	T	C	C	C	T	C	T	T	C	C	T	C	C	C	T	T	T	T	C
1A	1115521	A/C	RAC875_c16136_129	A	C	A	A	A	A	A	A	C	A	A	A	A	C	A	A	C	C	C	A	C	A	C	C	A	A	A	A	A	A	A	C
1A	1115521	T/G	wsnp_Ex_rep_c66919_65342127	T	G	T	T	T	T	T	T	G	T	T	T	T	G	T	T	G	G	G	T	G	T	G	G	T	T	T	T	T	T	T	G
1A	1115521	T/C	wsnp_Ex_rep_c81556_76277906	T	C	T	T	T	T	T	T	C	T	T	T	T	C	T	T	C	C	C	T	C	T	C	C	T	T	T	Y	T	T	T	C
1A	1115521	T/C	wsnp_Ku_c3804_6986527	T	T	T	T	C	T	T	T	T	T	T	T	T	T	T	T	T	T	T	T	T	C	T	T	T	T	T	T	T	T	T	T
1A	1119148	T/G	BS00065268_51	G	T	T	T	G	G	G	G	T	G	T	T	T	G	T	G	T	T	G	T	T	G	G	T	T	G	T	T	T	T	G	G
1A	1131940	A/C	Excalibur_c1936_1072	C	A	C	C	A	A	A	A	A	A	A	A	C	A	A	C	A	A	A	A	A	A	C	A	C	A	A	A	A	failed	A	C
1A	1131940	A/G	Tdurum_contig56662_54	G	A	G	G	A	A	A	A	A	A	A	A	G	A	A	G	A	A	A	A	A	A	A	A	G	A	G	A	A	A	A	G
1A	1131940	T/G	wsnp_CAP11_c29_68486	T	G	T	T	T	G	T	T	T	T	T	T	T	T	G	T	T	T	G	T	T	T	T	T	T	T	T	T	T	T	T	K
1A	1134531	A/G	BS00034899_51	G	G	G	G	A	G	G	G	A	G	G	G	G	G	G	G	A	G	A	G	A	A	G	A	G	G	G	G	G	G	G	G
1A	1134531	T/C	BS00056547_51	T	T	T	T	T	T	C	T	T	T	T	T	T	T	T	T	T	T	T	T	T	T	T	T	T	T	T	T	T	T	T	Y
1A	1134531	A/G	wsnp_Ex_c9534_15793556	A	A	A	A	G	A	A	A	G	A	A	A	A	A	A	A	G	A	G	A	G	G	A	G	A	A	A	A	A	A	A	A
1A	1137705	T/C	BobWhite_rep_c49755_131	T	T	T	T	C	T	T	T	C	T	T	T	T	T	C	C	C	T	T	T	T	C	T	T	T	T	T	T	T	T	T	T
1A	1137705	A/C	BS00030043_51	C	C	C	C	A	C	C	C	A	C	C	C	C	C	C	A	A	C	C	C	C	A	C	C	C	C	C	C	C	C	C	C
1A	1137705	A/C	BS00066212_51	A	A	A	A	C	A	A	A	C	A	A	A	A	A	C	C	C	A	C	A	C	C	A	C	A	A	A	A	A	A	A	A
1A	1137705	A/C	CAP12_c3758_112	A	A	A	A	A	A	A	A	A	A	A	A	C	A	A	M	C	A	A	A	failed	A	A	A	C	A	A	failed	A	A	A	C
1A	1137705	A/G	Jagger_c468_53	G	G	G	G	A	G	G	G	A	G	G	G	G	G	A	A	A	G	G	G	G	A	G	G	G	G	G	G	G	G	G	G
1A	1137705	T/C	Ra_c5683_2584	C	C	Y	Y	Y	T	T	T	T	C	T	T	Y	C	C	Y	C	T	C	T	C	Y	T	C	Y	T	Y	T	T	T	T	T
1A	1137705	A/G	Tdurum_contig57927_171	A	A	G	G	G	failed	G	A	G	G	A	A	G	G	A	G	A	G	G	A	A	G	G	A	G	G	G	R	G	A	G	G
1A	1137705	T/C	Tdurum_contig60210_371	T	T	C	C	C	T	C	T	C	T	T	T	C	T	T	T	C	T	T	T	T	C	C	T	C	C	T	failed	T	T	T	Y
1A	1137705	A/G	tplb0021i12_383	A	G	G	G	G	A	G	G	G	G	G	G	G	G	G	G	G	G	G	G	G	G	A	G	G	A	G	G	G	G	G	R
1A	1137705	A/G	wsnp_Ex_c23598_32826926	G	A	A	A	A	R	A	G	A	A	A	A	A	A	A	A	A	A	A	A	A	A	G	A	A	A	A	A	A	A	A	G
1A	1138126	A/G	RFL_Contig399_976	A	A	A	A	R	A	A	A	A	A	R	A	A	A	A	A	A	G	G	A	A	R	failed	A	A	A	A	A	A	A	A	G
1A	1153898	A/G	BobWhite_c20553_568	G	G	G	G	G	A	A	A	G	G	A	A	G	G	G	G	G	A	G	A	G	G	G	G	G	G	G	failed	A	A	A	R
1A	1153898	T/C	Excalibur_c23598_1632	T	C	C	C	C	T	C	T	C	C	C	C	C	C	C	C	C	C	C	C	C	C	T	C	C	C	C	C	C	C	C	T
1A	1153898	A/G	Excalibur_c66_147	A	A	A	A	A	A	A	G	A	A	A	A	G	A	A	A	G	A	A	A	A	A	A	A	G	A	A	A	A	A	A	G
1A	1153898	A/G	Excalibur_rep_c110054_341	A	A	A	A	A	G	G	G	failed	A	G	G	A	A	failed	A	A	G	R	G	A	A	A	A	failed	A	A	G	G	G	G	G
1A	1153898	A/G	JD_c285_1438	A	A	A	A	G	A	A	A	G	A	A	A	A	A	A	A	G	A	A	A	A	G	G	A	A	G	A	A	A	A	A	G
1A	1153898	T/G	Kukri_c47131_569	G	G	G	G	G	T	T	G	G	G	G	G	G	G	G	G	G	T	G	G	G	G	G	G	G	G	G	G	T	G	G	K
1A	1153898	T/C	Ra_c5683_1762	C	C	C	C	C	T	T	T	C	C	T	T	C	C	C	C	C	T	C	T	C	C	C	C	C	C	C	T	T	T	T	T
1A	1153898	T/C	Tdurum_contig81011_244	T	T	T	T	T	T	T	T	T	T	T	T	C	T	T	T	C	T	T	T	T	T	T	T	C	T	T	T	T	T	T	C
1A	1153898	T/C	Tdurum_contig81642_298	C	C	C	C	T	C	T	C	T	C	C	C	C	C	C	C	T	C	C	C	C	T	C	C	C	C	C	C	C	C	C	Y
1A	1153898	T/C	tplb0031l06_747	C	C	C	C	C	T	T	C	C	C	C	C	C	C	C	C	C	T	C	C	C	C	C	C	C	C	C	C	T	C	C	Y
1A	1153898	A/G	wsnp_CAP11_c146_160903	A	A	A	A	A	A	A	A	A	A	A	A	G	A	A	A	G	A	A	A	A	A	A	A	G	A	A	A	A	A	A	G
1A	1153898	A/C	wsnp_Ex_c19353_28290393	C	C	C	C	C	A	A	C	C	C	C	C	C	C	C	C	C	A	C	C	C	C	C	C	C	C	C	C	A	C	C	M
1A	1153898	A/G	wsnp_Ex_c19353_28290651	G	G	G	G	G	A	A	G	G	G	G	G	G	G	G	G	G	A	G	G	G	G	G	G	G	G	G	G	A	G	G	R
1A	1153898	A/C	wsnp_Ex_c23143_32376622	C	C	C	C	A	C	C	C	A	C	C	C	C	C	C	C	A	C	C	C	C	A	C	C	C	C	C	C	C	C	C	A
1A	1156456	A/G	RAC875_rep_c119761_111	A	A	A	A	A	G	G	failed	A	A	G	R	A	A	A	A	A	G	A	G	A	A	A	A	A	A	A	G	G	G	G	A
1A	1156456	A/G	wsnp_JD_c20553_18260731	G	G	G	G	G	A	A	A	G	G	A	A	G	G	G	G	G	A	G	A	G	G	G	G	G	G	G	A	A	A	A	G
1A	1157233	A/G	CAP12_rep_c6128_120	G	A	G	G	G	G	G	G	R	A	A	A	G	A	G	G	G	A	A	A	A	G	G	A	G	G	A	A	A	A	A	G
1A	1157233	A/G	JD_c20553_448	A	A	A	A	A	G	G	G	G	A	G	G	A	A	A	A	A	G	A	G	A	A	G	A	A	G	A	G	G	G	G	G
1A	1157233	T/C	Ku_c3523_1959	T	C	T	T	T	T	T	T	T	T	T	T	T	T	T	T	T	T	T	T	C	T	T	C	T	C	T	T	T	T	T	failed
1A	1157233	T/C	Kukri_c14635_73	T	T	T	T	T	C	failed	C	T	T	C	C	T	T	T	T	T	failed	T	C	T	T	C	T	T	C	T	Y	C	C	C	Y
1A	1157233	A/C	Kukri_c51781_199	A	A	A	A	C	A	C	A	C	A	A	A	A	A	A	A	A	A	A	A	A	C	A	A	A	C	A	A	A	A	A	M
1A	1157233	A/C	Ra_c41164_730	C	C	C	C	C	A	A	A	A	C	A	A	C	C	C	C	C	A	C	A	C	C	A	C	C	A	C	A	A	A	A	A
1A	1157233	A/G	wsnp_JD_c20553_18260620	A	A	A	A	A	G	G	G	G	A	G	G	A	A	A	A	A	G	A	G	A	A	G	A	A	G	A	G	G	G	G	G
1A	1157233	T/C	wsnp_JD_rep_c49006_33254974	T	C	C	C	C	T	C	C	C	C	C	C	C	C	C	C	C	C	C	C	C	C	T	C	C	T	C	C	C	C	C	Y
1A	1161832	T/G	Ku_c4369_351	T	T	T	T	G	G	G	G	G	T	T	T	T	T	T	T	G	G	T	T	T	G	G	T	T	G	T	T	G	T	T	G
1A	1178187	T/C	Tdurum_contig11106_264	C	T	C	C	C	C	C	T	C	C	T	T	C	T	T	C	C	T	T	T	T	C	C	T	C	T	C	T	C	T	T	C
1A	1178187	A/C	Tdurum_contig11106_340	C	A	C	C	C	C	C	A	C	C	A	A	C	A	A	C	C	A	A	A	A	C	C	A	C	A	C	M	C	A	A	C
1A	1186801	T/C	BobWhite_c19733_149	T	T	T	T	Y	T	T	T	Y	T	T	T	T	T	T	T	Y	T	T	T	T	Y	Y	T	T	T	T	T	T	T	T	T
1A	1186801	T/C	RAC875_c5016_314	T	T	T	T	C	C	T	T	C	T	C	T	T	T	C	C	C	C	C	T	C	C	T	C	C	C	C	T	T	T	T	Y
1A	1188291	A/G	BobWhite_c5242_400	G	G	G	G	A	G	G	G	A	G	G	G	G	G	G	G	A	G	G	G	G	A	A	G	G	G	G	failed	G	G	failed	A
1A	1188291	A/G	Ra_c8027_1021	A	A	A	A	G	A	A	A	G	A	A	A	A	A	A	A	G	A	A	A	A	G	A	A	A	A	A	failed	A	A	A	G
1A	1188291	T/C	RAC875_c49433_308	T	T	T	T	C	T	T	T	C	T	T	T	T	T	T	T	C	T	T	T	T	C	T	T	failed	T	T	T	T	T	T	C
1A	1188291	A/G	RAC875_c7563_273	A	A	A	A	A	G	A	A	A	A	A	A	A	A	A	A	A	A	A	A	A	A	A	A	A	A	A	A	A	A	A	G
1A	1188291	A/G	TA002362-0785	G	G	G	G	A	G	G	G	A	G	G	G	G	G	G	G	A	G	G	G	G	A	A	G	G	G	G	failed	G	G	G	G
1A	1188291	T/C	wsnp_BF474340A_Ta_2_1	C	C	C	C	T	C	C	C	T	C	C	C	C	C	C	C	T	C	C	C	C	T	T	C	C	C	C	C	C	C	C	C
1A	1188291	T/C	wsnp_Ex_c30552_39457767	C	C	C	C	T	C	C	C	T	C	C	C	C	C	C	C	T	C	C	C	C	T	T	C	C	C	C	Y	C	C	failed	T
1A	1194703	T/C	Excalibur_c8599_133	C	C	C	failed	C	C	Y	C	C	C	C	C	C	C	C	C	failed	C	C	C	C	C	C	C	C	C	C	failed	C	C	C	Y
1A	1198913	T/C	RAC875_c47930_448	C	C	C	C	C	T	C	C	C	C	T	T	C	C	C	C	C	T	C	T	C	C	C	C	C	T	T	T	T	T	T	failed
1A	1251702	A/G	wsnp_Ku_rep_c109724_94227136	G	A	G	G	G	A	G	A	G	G	G	G	G	G	A	G	G	A	G	G	A	G	G	A	G	A	G	G	G	G	G	A
1A	1277319	T/C	Excalibur_c16947_81	C	T	C	C	C	T	T	C	C	C	C	C	C	C	C	C	C	T	C	C	T	C	C	T	C	C	C	failed	C	C	C	T
1A	1277319	A/G	RAC875_c34515_343	G	G	A	A	G	G	G	A	G	G	G	G	A	G	A	A	A	G	A	G	G	G	A	G	A	A	A	G	G	G	G	G
1A	1277319	A/G	Tdurum_contig51167_1029	G	A	G	G	G	G	A	A	G	A	A	A	G	A	G	G	G	A	G	A	A	G	G	A	G	G	G	A	A	A	A	G
1A	1277319	A/G	Tdurum_contig51167_534	G	A	G	G	G	G	A	A	G	A	A	failed	G	A	G	G	G	A	G	A	A	G	G	A	G	G	G	A	A	A	A	G
1A	1277319	T/C	Tdurum_contig51167_915	C	T	C	C	C	C	T	T	C	T	T	T	C	T	C	C	C	T	C	T	T	C	C	T	C	C	C	failed	T	T	T	C
1A	1277319	T/C	wsnp_Ra_c19637_28840370	C	T	C	C	C	T	T	C	C	C	C	C	C	C	C	C	C	T	C	C	T	C	C	T	C	C	C	Y	C	C	C	T
1A	1279100	T/C	Tdurum_contig51167_390	C	Y	C	C	C	C	T	T	C	T	T	T	C	T	C	C	C	T	C	T	T	C	C	T	C	C	C	T	T	T	T	C
1A	1300863	T/C	BobWhite_c10542_777	T	T	T	T	C	T	T	T	C	T	T	T	T	T	C	T	C	T	T	T	T	C	T	T	T	C	T	T	T	T	T	T
1A	1300863	T/C	BobWhite_c15256_225	C	C	C	C	T	C	C	C	T	C	C	C	C	C	T	C	T	C	C	C	C	T	C	C	C	T	C	C	C	C	C	Y
1A	1300863	A/G	BobWhite_c19182_280	G	G	A	A	A	G	G	G	G	G	G	G	A	G	A	G	G	G	G	G	G	G	A	G	A	A	G	G	G	G	G	G
1A	1300863	T/C	BS00079087_51	T	C	C	C	C	T	C	C	C	C	C	C	C	C	C	C	C	C	C	C	C	C	T	C	C	T	C	C	C	C	C	Y
1A	1300863	A/G	Excalibur_c16947_114	A	G	A	A	A	G	G	A	A	A	A	A	A	A	A	A	A	G	A	A	G	A	A	G	A	A	A	R	A	A	A	G
1A	1300863	A/G	Excalibur_c23598_1502	A	A	G	G	G	A	A	A	G	A	A	A	G	A	A	A	G	A	A	A	A	G	A	A	G	G	A	failed	A	A	A	A
1A	1300863	A/G	Excalibur_rep_c106070_465	A	G	A	A	A	A	G	A	A	A	A	A	A	A	A	A	A	G	A	failed	G	A	A	G	A	A	A	A	A	A	A	failed
1A	1300863	T/C	GENE-0129_861	C	C	C	C	T	C	C	C	T	C	C	C	C	C	C	C	T	C	C	C	C	T	C	C	C	C	C	C	C	C	C	C
1A	1300863	A/C	IAAV5567	A	C	C	C	A	A	C	A	A	A	A	A	C	A	A	A	C	C	A	A	C	A	A	C	C	A	A	A	A	A	A	C
1A	1300863	T/C	Kukri_c16271_544	T	T	C	C	C	T	T	T	T	T	T	T	C	T	C	T	T	T	T	T	T	T	C	T	C	C	T	Y	T	T	T	Y
1A	1300863	A/C	Kukri_c16271_894	C	C	C	C	M	C	C	C	C	C	C	C	C	C	C	C	C	C	C	C	C	C	C	C	C	M	C	C	C	C	C	C
1A	1300863	T/C	Kukri_c7691_212	T	T	Y	Y	T	T	T	T	T	T	T	T	Y	T	T	T	Y	T	T	T	T	T	T	T	Y	T	T	T	T	T	T	Y
1A	1300863	A/G	Ra_c11613_81	A	A	G	G	G	A	A	A	G	A	A	A	G	A	A	A	G	A	A	A	A	G	A	A	G	A	A	A	A	A	A	A
1A	1300863	T/C	Ra_c71093_408	T	T	T	T	Y	T	T	T	Y	T	T	T	T	T	T	T	Y	T	T	T	T	Y	T	T	T	T	T	T	T	T	T	T
1A	1300863	T/C	RAC875_c19751_166	C	C	T	T	T	C	C	C	T	C	C	C	T	C	C	C	T	C	C	C	C	T	C	C	T	C	C	C	C	C	C	C
1A	1300863	T/C	RAC875_c59190_384	C	T	T	T	C	C	T	C	C	T	T	T	T	T	C	C	T	T	T	T	T	C	C	T	T	T	T	T	T	T	T	T
1A	1300863	T/C	RAC875_rep_c100394_536	C	C	C	C	Y	C	C	C	Y	C	C	C	C	C	C	C	Y	C	C	C	C	Y	C	C	C	Y	C	C	C	C	C	failed
1A	1300863	T/C	RAC875_rep_c71093_1302	C	C	Y	Y	Y	C	C	C	Y	C	C	C	Y	C	C	C	Y	C	C	C	C	Y	C	C	Y	C	C	C	C	C	C	C
1A	1300863	A/C	TA001430-0733	C	A	C	C	C	A	A	C	C	C	C	C	C	C	C	C	C	A	C	C	A	C	C	A	C	C	C	C	C	C	C	M
1A	1300863	T/C	Tdurum_contig13136_605	C	T	C	C	C	C	T	C	C	T	T	T	C	T	C	T	C	T	T	T	T	C	C	T	C	C	C	T	T	T	T	C
1A	1300863	A/C	Tdurum_contig34826_234	A	C	A	A	A	A	A	A	C	A	A	A	A	C	A	A	C	C	C	A	C	A	C	C	A	A	A	A	A	A	A	C
1A	1300863	T/C	Tdurum_contig47345_284	T	T	T	T	T	T	T	T	T	T	T	T	T	T	T	T	T	T	C	T	T	T	T	T	T	T	T	failed	T	T	T	C
1A	1300863	T/C	Tdurum_contig51167_810	T	C	T	T	T	T	C	C	T	C	C	C	T	C	T	T	T	C	T	C	C	T	T	C	T	T	T	T	C	C	C	T
1A	1300863	A/C	wsnp_BE403322A_Ta_1_1	A	C	A	A	C	A	A	A	C	A	A	A	A	A	A	A	C	A	C	A	C	C	C	C	A	C	A	M	A	A	A	C
1A	1300863	T/C	wsnp_Ex_c10843_17638629	C	T	C	C	C	C	T	C	C	T	T	T	C	T	C	T	C	T	T	T	T	C	C	T	C	C	C	T	T	T	T	C
1A	1300863	A/G	wsnp_Ex_c10903_17717179	A	G	G	G	G	A	G	A	G	G	G	G	G	G	G	G	G	G	G	G	G	G	G	G	G	G	A	G	G	G	G	A
1A	1300863	T/G	wsnp_Ex_c28149_37293117	G	G	G	G	T	G	G	G	T	G	G	G	G	G	G	G	T	G	T	G	G	T	T	G	G	G	G	G	G	G	G	failed
1A	1300863	T/C	wsnp_Ex_c28149_37293173	T	C	T	T	T	T	T	T	T	T	T	T	T	T	T	T	T	T	T	T	C	T	T	C	T	C	T	T	T	T	T	T
1A	1300863	A/C	wsnp_Ku_c816_1684613	C	C	A	A	C	C	A	C	C	C	C	C	A	C	C	C	A	C	C	C	C	C	C	C	A	C	C	C	C	C	C	M
1A	1301446	T/C	RAC875_c36980_161	T	T	C	C	C	T	T	T	T	T	T	T	C	T	C	T	T	T	T	T	T	T	C	T	C	C	T	failed	T	T	T	T
1A	1303260	A/G	Kukri_c24753_460	G	A	A	A	G	G	A	G	G	A	A	A	A	A	G	G	A	A	A	A	A	G	G	A	A	A	A	A	A	A	A	R
1A	1303260	T/C	RAC875_c11613_469	T	C	C	C	C	T	C	T	C	C	C	C	C	C	T	T	C	C	C	C	C	C	T	C	C	C	C	C	C	C	C	C
1A	1309413	A/G	RAC875_rep_c71093_1070	A	G	G	G	G	A	G	G	G	G	G	G	G	G	G	G	G	G	G	G	G	G	A	G	G	A	G	G	G	G	G	R
1A	1314238	T/C	BobWhite_c6820_199	T	T	T	T	C	C	C	T	C	C	C	C	C	C	T	T	C	T	T	C	T	C	C	T	C	T	T	C	C	C	C	C
1A	1314238	A/G	wsnp_Ex_c3264_6017750	A	A	A	A	G	G	G	A	G	G	G	G	G	G	A	A	G	A	A	G	A	G	G	A	G	A	A	G	G	G	G	G
1A	1315016	A/G	CAP12_c8163_118	A	G	A	A	G	G	G	A	G	A	A	A	A	G	A	A	A	G	A	A	G	G	A	G	A	A	A	A	A	A	A	G
1A	1315016	T/C	RAC875_c48804_590	T	T	C	C	C	C	C	C	C	T	T	T	C	C	C	C	C	T	C	T	T	C	C	T	C	C	C	T	T	T	T	failed
1A	1315016	A/G	Tdurum_contig85466_170	G	A	G	G	A	A	failed	G	A	G	G	G	failed	A	G	G	G	A	G	G	A	A	G	A	G	G	G	G	G	G	G	A
1A	1315566	A/G	Kukri_c2338_533	A	G	G	G	A	G	G	A	A	A	A	A	G	A	A	A	G	G	A	A	G	A	A	G	G	A	A	A	A	A	A	G
1A	1315566	T/C	Tdurum_contig8224_378	T	T	C	C	T	T	C	T	T	T	T	T	C	T	T	T	C	T	T	T	T	T	T	T	C	T	T	Y	T	failed	T	C
1A	1315566	T/C	wsnp_Ex_c7684_13109335	T	C	C	C	T	C	C	T	T	T	T	T	C	T	T	T	C	C	T	T	C	T	T	C	C	T	T	T	T	T	T	C
1A	1331532	T/C	CAP7_c490_123	C	C	C	C	Y	failed	T	C	failed	C	C	C	C	T	C	C	C	C	C	C	C	T	C	C	C	C	C	C	C	C	C	Y
1A	1331532	A/G	wsnp_Ku_c13768_21859275	R	G	G	G	G	G	G	G	R	G	R	G	G	G	G	G	G	G	G	G	R	G	R	R	R	G	R	G	G	G	G	G
1A	1333022	T/C	wsnp_BE591290B_Ta_2_7	T	T	failed	T	T	T	C	T	T	T	C	T	T	T	T	T	T	T	failed	T	failed	C	T	T	T	T	T	T	T	T	T	T
1A	1342479	T/C	IAAV4820	T	T	T	T	T	T	T	failed	T	C	C	T	T	T	T	T	T	T	T	T	T	failed	T	T	T	T	T	T	failed	T	T	T
1A	1342479	A/G	RAC875_c1599_342	A	A	A	A	R	A	A	A	A	A	A	A	A	A	A	A	A	A	A	A	A	A	R	A	A	A	A	A	A	A	A	A
1A	1345458	A/G	Jagger_c2152_123	A	A	A	A	A	A	A	A	A	A	A	A	G	A	A	A	G	A	A	A	A	A	A	A	G	A	A	A	A	A	A	R
1A	1371205	T/C	BS00106641_51	T	T	C	C	T	T	T	T	T	C	C	C	T	C	C	T	T	C	C	C	T	C	T	T	C	C	C	C	C	C	C	T
1A	1371205	A/G	RAC875_c53725_217	G	G	A	A	G	A	G	A	G	A	A	A	G	A	A	G	G	A	A	A	G	A	G	G	A	G	A	A	A	A	A	A
1A	1371205	T/C	RAC875_c68350_61	C	C	C	C	C	C	T	C	C	C	C	C	T	C	C	T	C	C	C	C	C	C	C	C	C	T	C	C	C	C	C	Y
1A	1371205	T/C	wsnp_Ex_c18499_27344859	C	C	T	T	C	C	C	C	C	T	T	T	C	T	T	C	C	T	T	T	C	T	C	C	T	T	T	T	T	T	T	C
1A	1371205	A/G	wsnp_Ex_c3201_5910642	A	A	A	A	A	G	G	A	A	A	A	A	G	A	G	G	A	A	A	A	A	A	A	A	A	A	A	A	A	A	A	R
1A	1372047	T/C	BS00023114_51	C	T	T	T	C	T	C	C	C	T	T	T	C	T	T	C	C	T	T	T	T	T	C	T	T	T	T	T	T	T	T	C
1A	1372047	A/G	BS00043441_51	A	A	A	A	A	G	G	A	A	A	A	A	G	A	G	G	A	A	A	A	A	A	A	A	A	A	A	A	A	A	A	A
1A	1372047	A/G	wsnp_Ex_c9343_15514531	G	G	A	A	G	A	G	A	G	A	A	A	G	A	A	G	G	A	A	A	G	A	G	G	A	G	A	R	A	A	A	A
1A	1372047	T/G	wsnp_Ex_c9343_15514687	T	T	G	G	T	G	T	G	T	G	G	G	T	G	G	T	T	G	G	G	T	G	T	failed	G	T	G	G	G	G	G	G
1A	1376904	T/C	BS00022824_51	T	T	C	C	T	T	T	C	T	C	C	C	T	C	C	C	T	C	C	C	T	C	T	T	C	C	C	C	C	C	C	Y
1A	1395720	T/C	RAC875_c62550_470	Y	T	C	C	T	T	T	T	T	C	C	C	C	Y	T	T	T	Y	C	C	Y	T	T	Y	C	T	C	C	C	C	T	Y
1A	1397437	A/G	BS00011521_51	A	A	A	A	A	A	G	A	A	A	A	A	G	A	A	G	A	A	A	A	A	A	A	A	A	G	A	A	A	A	A	G
1A	1397437	A/C	BS00021990_51	A	C	A	A	C	C	C	A	A	A	A	A	C	C	C	C	C	A	A	A	C	C	C	C	A	C	A	A	A	A	C	failed
1A	1397437	A/C	BS00068074_51	A	A	A	A	A	C	C	A	A	A	A	A	C	A	C	C	A	A	A	A	A	A	A	A	A	C	A	A	A	A	A	C
1A	1397437	T/G	GENE-0171_87	G	G	G	G	G	T	G	G	G	G	G	G	G	G	T	G	G	G	G	G	G	G	G	G	G	G	G	G	G	G	G	T
1A	1397437	T/C	Kukri_c310_1953	T	C	T	T	C	C	T	T	T	T	T	T	T	T	C	T	C	T	T	T	C	C	C	C	T	T	T	T	T	T	T	C
1A	1397437	A/G	RAC875_c57095_240	G	G	G	G	G	A	A	A	G	G	G	A	G	A	A	A	G	G	G	A	G	G	A	G	G	G	A	A	A	A	G	G
1A	1397437	A/G	wsnp_Ex_c11939_19147790	G	G	A	A	G	A	A	G	G	G	G	G	A	A	A	A	G	G	G	G	G	G	G	G	G	A	G	G	G	G	A	G
1A	1397437	T/C	wsnp_Ex_c1557_2973321	T	T	C	C	T	C	C	T	T	T	T	T	C	C	C	C	T	T	T	T	T	T	T	T	T	C	T	T	T	T	C	T
1A	1397437	A/G	wsnp_Ex_c271_521429	A	G	A	A	G	G	G	A	A	A	A	A	G	G	G	G	G	A	A	A	G	G	G	G	A	G	A	A	A	A	G	G
1A	1399186	A/G	wsnp_Ex_c25730_34991010	A	A	A	A	G	A	A	A	A	A	A	A	A	A	A	A	A	A	A	A	A	A	A	A	A	A	A	R	A	A	A	G
1A	1399283	T/C	RAC875_c52947_84	T	C	T	T	C	C	T	C	C	C	C	C	T	T	C	T	C	C	C	C	C	C	C	failed	C	T	C	C	C	C	T	C
1A	1399283	T/C	Tdurum_contig70803_475	T	T	T	T	T	T	T	C	C	C	C	C	T	T	T	T	T	C	C	C	T	T	T	T	C	T	C	C	C	C	T	T
1A	1409290	A/G	BobWhite_c12305_959	G	G	A	A	G	A	A	G	G	G	G	G	A	A	A	A	G	G	G	G	G	G	G	G	G	A	G	G	G	G	A	G
1A	1409290	A/G	Excalibur_c85499_232	A	G	A	A	G	A	A	A	A	A	A	A	A	A	A	A	G	A	A	A	G	G	G	G	A	A	A	failed	A	A	A	failed
1A	1409290	A/G	Tdurum_contig29886_139	G	G	A	A	G	A	A	G	G	G	G	G	A	A	A	A	G	G	G	G	G	G	G	failed	G	A	G	G	G	G	A	R
1A	1409290	T/C	wsnp_Ex_c11939_19147421	C	C	T	T	C	T	T	C	C	C	C	C	T	T	T	T	C	C	C	C	C	C	C	C	C	T	C	C	C	C	T	Y
1A	1409290	A/G	wsnp_Ku_c12441_20092792	G	A	A	A	A	A	A	A	A	G	G	G	A	A	A	A	A	G	G	G	A	A	A	A	G	A	G	G	G	G	A	A
1A	1409290	T/C	wsnp_Ku_c5687_10068945	T	T	C	C	T	C	C	T	T	T	T	T	C	C	C	C	T	T	T	T	T	T	T	T	T	C	T	T	T	T	C	C
1A	1415314	A/G	wsnp_Ex_c11939_19147514	A	A	G	G	A	G	G	A	A	A	A	A	G	G	G	G	A	A	A	A	A	A	A	A	A	G	A	R	A	A	G	G
1A	1415314	T/C	wsnp_Ex_rep_c66872_65273203	C	Y	C	C	Y	C	C	C	C	C	C	C	C	C	C	C	Y	C	C	C	Y	Y	Y	Y	C	C	C	C	C	C	C	C
1A	1415314	T/C	wsnp_Ex_rep_c69932_68893867	T	Y	T	T	Y	T	T	T	T	T	T	T	T	T	T	T	Y	T	T	T	Y	Y	Y	Y	T	T	T	T	T	T	T	T
1A	1415314	T/C	wsnp_JD_rep_c65095_41464278	C	T	C	C	T	C	C	C	C	C	C	C	C	C	C	C	T	C	C	C	T	T	T	T	C	C	C	Y	C	C	C	failed
1A	1415605	T/C	BS00065170_51	T	failed	T	T	Y	T	T	T	T	T	T	T	T	T	T	T	Y	T	T	T	Y	Y	T	Y	T	Y	T	T	T	T	T	T
1A	1415605	T/G	Kukri_c19837_432	G	T	G	G	T	G	G	G	G	G	G	G	G	G	G	G	T	G	G	G	T	T	G	T	G	T	G	G	G	G	G	G
1A	1423086	A/G	Kukri_c44201_497	A	A	G	G	A	A	A	A	A	G	G	G	G	A	A	G	A	A	G	G	A	A	A	A	G	A	G	R	G	G	A	A
1A	1426195	T/C	BS00108585_51	T	T	C	C	T	T	T	T	T	T	T	T	C	T	T	T	T	T	C	T	T	T	T	T	C	C	T	T	T	T	T	T
1A	1426195	T/C	wsnp_RFL_Contig3850_4199825	T	C	T	T	T	C	T	C	T	T	T	T	T	T	C	C	T	C	C	T	C	T	T	C	T	C	T	T	T	T	C	T
1A	1481542	T/C	BS00063847_51	T	C	C	C	C	T	T	T	C	C	C	C	C	T	T	T	C	C	C	C	C	C	C	C	C	C	C	C	C	C	T	C
1A	1485202	T/C	Excalibur_c10736_1051	C	Y	C	C	C	C	C	C	C	C	C	C	C	C	C	C	Y	Y	C	C	Y	Y	C	Y	C	C	C	C	C	C	C	T
1A	1486562	T/C	BobWhite_c10251_382	C	C	C	failed	T	C	C	C	T	C	C	C	C	T	C	C	T	C	C	C	C	C	T	C	C	C	C	C	C	C	C	Y
1A	1486562	A/G	Excalibur_c41592_100	A	A	A	A	failed	A	A	A	G	A	A	A	A	G	A	A	G	A	A	A	A	A	G	A	A	A	A	A	A	A	A	R
1A	1486562	A/T	IAAV2162	A	T	A	A	A	A	A	A	T	T	T	T	A	A	A	A	T	T	A	T	T	T	T	T	A	A	T	T	T	T	A	T
1A	1486562	A/G	wsnp_Ex_c6476_11246531	G	G	G	G	R	G	G	G	R	G	G	G	G	R	G	G	R	G	G	G	G	G	R	G	G	G	G	G	G	G	G	R
1A	1498188	A/G	BobWhite_c1027_1127	A	G	A	A	A	A	A	A	G	G	G	G	A	A	A	A	G	G	A	G	G	G	G	G	A	A	G	G	G	G	A	G
1A	1498188	T/C	BS00035273_51	C	T	C	C	T	C	T	C	T	T	T	T	C	T	C	C	T	T	C	T	T	C	T	T	C	C	T	T	T	T	C	T
1A	1498188	A/G	BS00064087_51	A	A	A	A	A	A	A	A	G	G	G	G	A	A	A	A	G	A	A	G	A	G	G	A	A	A	G	G	G	G	A	G
1A	1498188	A/G	BS00070695_51	G	A	G	G	G	G	G	G	G	A	A	A	G	G	G	G	A	A	G	A	A	A	G	A	G	G	A	A	A	A	G	A
1A	1498188	A/G	BS00070991_51	G	A	G	G	G	G	G	G	G	A	A	A	G	G	G	G	A	A	G	A	A	A	G	failed	G	G	A	A	A	A	G	A
1A	1498188	T/C	Excalibur_c27376_74	C	T	C	C	C	C	C	C	T	T	T	T	C	C	C	C	T	T	C	T	T	T	T	T	C	C	T	T	T	T	C	Y
1A	1498188	A/G	Excalibur_c46365_442	A	A	A	A	A	A	A	A	G	G	G	G	A	A	A	A	G	A	A	G	A	G	G	A	A	A	G	G	G	G	A	A
1A	1498188	A/G	GENE-0543_577	G	G	G	G	G	G	G	G	A	A	A	A	G	G	G	G	A	G	G	A	G	A	A	G	G	G	A	A	A	A	G	G
1A	1498188	A/G	Kukri_c8527_53	G	G	G	G	G	G	G	G	G	A	A	A	G	G	G	G	G	G	G	A	G	A	G	G	G	G	failed	R	A	A	G	G
1A	1498188	T/C	Kukri_rep_c115657_255	C	C	C	C	C	C	C	C	T	T	T	T	C	C	C	C	T	C	C	T	C	T	T	C	C	C	T	T	T	T	C	T
1A	1498188	T/C	RAC875_c63359_1446	C	C	C	C	C	C	C	C	T	T	T	T	C	C	C	C	T	C	C	T	C	T	T	C	C	C	T	T	T	T	C	C
1A	1498188	T/C	wsnp_Ex_c12932_20486842	T	T	T	T	T	T	T	T	C	C	C	C	T	T	T	T	C	T	T	C	T	C	C	T	T	T	C	C	C	C	T	C
1A	1512244	T/C	Excalibur_c46365_304	C	C	C	C	C	C	C	C	T	T	T	T	C	C	C	C	T	C	C	T	C	T	T	C	C	C	T	Y	T	T	C	Y
1A	1512244	A/G	IAAV8446	G	A	G	G	G	A	A	A	G	G	G	G	G	G	A	A	G	A	A	G	A	G	G	A	G	A	G	G	G	G	A	failed
1A	1512244	A/G	Tdurum_contig11349_810	G	G	G	G	G	G	G	G	A	A	A	A	G	G	G	G	A	G	G	A	G	A	A	G	G	G	A	R	A	A	G	R
1A	1512244	T/C	wsnp_Ex_c1861_3507281	T	C	T	T	T	Y	T	C	T	T	T	T	T	T	C	C	T	C	C	T	C	T	T	C	T	C	T	T	T	T	C	T
1A	1512244	A/G	wsnp_Ex_rep_c67492_66096650	G	G	G	G	G	G	G	G	A	A	A	A	G	G	G	G	A	G	G	A	G	A	A	G	G	G	A	R	A	A	G	R
1A	1512535	A/G	Excalibur_c12932_2102	A	A	A	A	A	A	A	A	G	G	G	G	A	A	A	A	G	A	A	G	A	G	G	A	A	A	G	G	G	G	A	G
1A	1512535	T/C	Excalibur_rep_c67492_1119	T	T	T	T	T	T	T	T	C	C	C	C	T	T	T	T	C	T	T	C	T	C	C	T	T	T	C	C	C	C	T	C
1A	1512535	A/G	GENE-0543_1074	G	G	G	G	G	G	G	G	A	A	A	A	G	G	G	G	A	G	G	A	G	A	A	G	G	G	A	R	A	A	G	A
1A	1512535	A/C	GENE-0543_113	A	A	A	A	A	A	A	A	C	C	C	C	A	A	A	A	C	A	A	C	A	C	C	A	A	A	C	C	C	C	A	C
1A	1512535	A/C	GENE-0543_594	A	A	A	A	A	A	A	A	C	C	C	C	A	A	A	A	C	A	A	C	A	C	C	A	A	A	C	C	C	C	A	C
1A	1512535	A/G	Kukri_c4204_1346	G	G	G	G	G	G	G	G	A	A	A	A	G	G	G	G	A	G	G	A	G	A	A	G	G	G	A	A	A	A	G	A
1A	1512535	A/G	Kukri_c4204_1673	A	A	A	A	A	A	A	A	G	G	G	G	A	A	A	A	G	A	A	G	A	G	G	A	A	A	G	G	G	G	A	G
1A	1519595	T/C	BS00067170_51	T	failed	T	T	T	T	T	failed	C	C	C	C	T	T	T	T	C	T	T	C	T	C	C	T	T	T	C	C	C	C	T	C
1A	1519595	T/C	RAC875_c5119_2696	C	C	C	C	C	C	C	C	T	T	T	T	C	C	C	C	T	C	C	T	C	T	T	C	C	C	T	T	T	T	C	Y
1A	1531967	A/G	Ku_c32704_43	G	A	G	G	G	G	G	G	G	A	A	A	G	G	G	G	A	A	G	A	A	A	G	A	G	A	A	A	A	A	G	A
1A	1540613	T/C	BobWhite_c44947_277	C	T	C	C	T	T	C	T	C	C	C	C	C	T	T	T	C	T	T	C	T	C	C	T	C	T	C	C	C	C	T	Y
1A	1540613	A/G	CAP11_c5573_163	G	G	G	G	G	G	G	G	G	G	G	G	G	G	G	G	G	G	G	G	G	G	G	G	G	G	G	G	G	A	G	A
1A	1540613	A/G	CAP7_c1295_62	A	G	A	A	G	G	G	G	G	G	G	G	A	G	G	G	G	G	G	G	G	G	G	G	A	G	G	G	G	A	G	A
1A	1540613	A/G	Kukri_c34242_404	A	G	A	A	G	G	G	G	G	G	G	G	A	G	G	G	G	G	G	G	G	G	G	G	A	G	G	failed	G	A	G	A
1A	1540613	A/G	RAC875_c85550_52	A	G	A	A	G	G	G	G	G	G	G	G	A	G	G	G	G	G	G	G	G	G	G	G	A	G	G	G	G	A	G	A
1A	1540613	A/G	RFL_Contig858_2219	G	A	G	G	A	A	A	A	A	A	A	A	G	A	A	A	A	A	A	A	A	A	A	A	G	A	A	A	A	G	A	G
1A	1540613	A/G	wsnp_RFL_Contig3881_4265086	G	G	G	G	G	G	G	G	G	A	A	A	G	G	G	G	G	G	G	A	G	A	G	G	G	G	A	R	A	A	G	G
1A	1545536	T/C	BS00023419_51	C	T	C	C	C	T	T	T	C	T	T	T	C	T	T	T	C	failed	failed	T	T	T	C	T	C	T	T	T	T	C	T	Y
1A	1545536	A/G	BS00054271_51	A	G	A	A	failed	G	G	G	R	G	G	G	A	G	G	G	R	G	G	G	G	G	R	G	A	G	G	G	G	A	G	G
1A	1545536	T/C	Excalibur_c12819_216	C	T	C	C	C	T	failed	T	C	T	T	T	C	T	T	T	C	T	T	T	T	failed	C	T	C	T	T	T	T	C	T	Y
1A	1545536	A/G	Kukri_c21396_771	G	A	G	G	G	A	A	A	G	A	A	A	G	A	A	A	G	A	A	A	A	A	G	A	G	A	A	failed	A	G	A	failed
1A	1545536	T/C	RAC875_rep_c120646_120	T	C	T	T	C	C	C	C	T	C	C	C	T	C	C	C	T	C	C	C	C	C	T	C	T	C	C	C	C	T	C	C
1A	1545536	T/C	TA003848-0787	C	T	C	C	C	T	T	T	C	T	T	T	C	T	T	T	C	T	T	T	T	T	C	T	C	T	T	T	T	C	T	T
1A	1545536	T/G	wsnp_Ex_c1255_2411550	T	G	T	T	G	G	G	G	G	G	G	G	T	G	G	G	G	G	G	G	G	G	G	G	T	G	G	G	G	T	G	G
1A	1556320	A/G	Excalibur_c17004_1396	G	A	A	A	A	G	G	G	G	A	A	A	A	G	G	G	G	A	G	A	A	A	A	A	A	G	A	G	A	G	A	G
1A	1556320	T/C	IAAV3217	T	C	T	T	C	C	C	C	C	C	C	C	T	C	C	C	C	C	C	C	C	C	C	C	T	C	C	C	C	T	C	C
1A	1556320	T/C	JD_c394_819	C	T	C	C	T	T	T	T	T	T	T	T	C	T	T	T	T	T	T	T	T	T	T	T	C	T	T	T	T	C	T	T
1A	1556320	A/G	Ra_c56010_289	G	A	G	G	A	A	A	A	A	A	A	A	G	A	A	A	A	A	A	A	A	A	A	A	G	A	A	A	A	G	A	A
1A	1558005	A/G	BS00096930_51	G	A	G	G	A	A	A	A	A	A	A	A	G	A	A	A	A	A	A	A	A	A	A	A	G	A	A	A	A	G	A	G
1A	1558005	T/C	Excalibur_s112663_236	C	T	C	C	C	T	T	C	C	C	C	C	C	T	T	T	C	T	T	C	T	C	C	T	C	T	C	C	C	C	C	C
1A	1558005	T/G	Kukri_c18608_729	T	G	G	G	G	T	T	T	T	G	G	G	G	T	T	T	T	G	T	G	G	G	G	G	G	T	G	T	G	G	G	T
1A	1558005	A/G	Tdurum_contig47006_2711	G	A	A	A	A	G	G	G	G	A	A	A	A	G	G	G	G	A	G	A	A	A	A	A	A	G	A	G	A	G	G	G
1A	1558005	T/C	tplb0059i08_441	T	C	C	C	C	T	T	T	T	C	C	C	C	T	T	T	T	C	T	C	C	C	C	failed	C	T	C	T	C	T	T	T
1A	1558005	T/C	wsnp_Ex_c4186_7560575	T	C	C	C	C	T	T	T	T	C	C	C	C	failed	T	T	T	C	T	C	C	T	C	C	C	T	C	T	C	C	C	Y
1A	1558005	A/C	wsnp_Ex_rep_c72011_70562321	A	C	C	C	C	A	A	A	A	C	C	C	C	A	A	A	A	C	A	C	C	C	C	C	C	A	C	A	C	C	C	failed
1A	1613546	A/G	wsnp_Ku_c754_1557338	G	A	G	G	A	A	G	A	G	G	G	G	G	A	A	A	G	A	A	G	A	G	G	A	G	A	G	G	G	G	A	A
1B	43463	A/G	Excalibur_c71158_117	R	failed	A	A	G	A	A	A	R	A	G	G	failed	R	A	A	R	A	R	G	failed	G	G	A	A	G	R	G	A	G	A	A
1B	83607	A/G	BobWhite_c65478_119	G	G	G	G	G	G	G	G	G	G	G	G	G	G	G	G	G	G	G	G	A	G	G	A	G	G	G	failed	G	G	G	G
1B	83607	T/C	BS00076889_51	T	T	C	C	failed	T	T	T	T	T	T	T	C	T	C	T	T	T	T	T	failed	T	T	Y	T	T	T	T	T	T	T	T
1B	83607	T/C	BS00093078_51	T	T	C	C	T	T	T	T	T	T	T	T	C	T	T	T	T	T	T	T	T	T	T	T	T	C	T	T	T	T	T	C
1B	83607	T/C	Excalibur_c10657_1280	C	failed	C	C	C	C	C	Y	C	C	C	C	C	C	C	C	C	C	C	C	C	C	C	C	C	C	C	C	C	C	C	Y
1B	83607	T/C	Excalibur_c21898_1423	C	T	C	C	C	C	C	T	C	C	C	C	C	C	C	C	C	C	C	C	C	C	C	C	C	C	C	C	C	C	C	T
1B	83607	A/G	Jagger_c5878_119	A	G	A	A	A	A	A	G	A	A	A	A	A	A	A	A	A	A	A	A	G	A	A	G	A	A	A	G	A	A	A	G
1B	83607	T/G	Kukri_c44369_131	T	G	T	T	T	T	T	G	T	T	T	T	T	T	T	T	T	T	T	T	G	T	T	G	T	T	T	K	T	T	T	G
1B	83607	T/C	RAC875_c30138_595	T	T	C	C	T	T	T	T	failed	T	C	T	C	T	T	T	C	T	T	T	C	C	C	C	C	C	T	T	T	T	T	Y
1B	83607	T/C	RAC875_c5727_1074	T	T	T	T	T	T	T	T	T	T	T	T	T	T	T	T	T	T	T	T	C	T	T	C	T	T	T	T	T	T	T	T
1B	83607	T/C	RAC875_c62503_372	C	T	T	T	C	C	T	T	C	T	C	T	T	T	C	C	C	C	C	T	C	C	T	C	C	C	C	T	T	T	T	C
1B	93978	T/G	Tdurum_contig28703_293	G	T	T	T	T	T	G	T	T	T	T	T	T	T	T	T	T	G	T	T	G	T	T	G	T	T	G	T	T	T	T	T
1B	96786	T/G	BS00022505_51	T	G	T	T	T	T	G	G	T	T	T	T	T	T	T	T	T	T	T	T	T	T	T	T	T	T	T	T	T	T	T	T
1B	96786	T/C	BS00082565_51	C	C	C	C	C	C	C	C	C	C	T	C	C	C	C	C	T	C	C	C	C	T	C	C	C	C	C	C	C	C	C	C
1B	96786	A/G	BS00083177_51	A	G	A	A	A	A	G	G	A	A	A	A	A	A	A	A	A	A	A	A	G	A	G	G	A	A	A	A	A	A	A	A
1B	96786	T/C	BS00111170_51	T	T	T	T	T	T	T	T	T	T	C	T	T	T	T	T	C	T	T	T	T	C	T	T	T	T	T	T	T	T	T	T
1B	96786	T/C	Jagger_c1888_277	C	C	C	C	C	T	T	T	T	T	C	T	C	T	T	T	T	T	T	T	C	C	T	T	T	T	T	T	T	T	T	T
1B	96786	T/C	Kukri_c8390_1515	C	C	C	C	C	C	C	C	C	C	C	C	C	C	C	C	C	C	C	C	T	C	C	T	C	C	C	C	C	C	C	C
1B	96786	A/C	RAC875_c32874_1101	A	A	A	A	A	A	A	A	A	A	C	A	A	A	A	A	C	A	A	A	A	C	A	A	A	A	A	A	A	A	A	A
1B	96786	A/G	TA001594-0748	G	G	G	G	G	G	G	G	G	G	A	G	G	G	G	G	A	G	G	G	R	A	G	R	G	G	R	G	G	G	G	R
1B	96786	A/G	TA006040-0724	G	failed	A	A	G	G	A	failed	G	A	G	A	A	A	G	G	G	G	G	A	G	G	A	G	G	G	G	A	A	A	A	G
1B	103328	A/G	D_GB5Y7FA01BMOJY_241	G	G	A	A	A	G	G	G	G	G	A	A	G	G	A	A	A	G	G	A	G	A	G	G	A	G	G	R	A	A	A	R
1B	110316	A/G	RAC875_rep_c74595_301	A	R	A	A	A	A	A	failed	A	A	A	A	A	A	A	A	A	A	A	A	G	A	A	G	A	A	A	failed	A	A	A	R
1B	141748	T/C	Kukri_c38553_173	C	C	C	C	C	C	C	C	C	C	C	C	C	C	C	C	C	C	C	C	T	C	C	T	C	C	T	C	C	C	C	C
1B	141748	A/G	Kukri_c8390_1102	A	G	G	G	G	G	A	G	G	G	G	G	G	G	G	G	G	failed	G	G	G	G	G	G	G	G	G	G	G	G	G	G
1B	141748	T/C	Ra_c40444_302	T	T	T	T	T	T	T	T	T	T	T	T	T	T	T	T	T	T	T	T	C	T	T	C	T	T	T	T	T	T	T	T
1B	187413	T/C	Kukri_rep_c92398_80	C	C	T	T	T	C	C	C	C	C	T	T	C	C	T	T	T	C	C	T	C	T	C	C	T	C	C	T	T	T	T	T
1B	188051	T/C	Kukri_rep_c109898_195	T	T	T	T	T	T	T	T	C	T	C	T	T	T	T	T	T	T	T	T	T	C	T	T	T	T	T	T	T	T	T	C
1B	210452	T/C	BS00066271_51	T	T	T	T	T	C	T	T	T	T	C	T	T	C	C	C	C	T	T	T	C	C	T	C	C	T	T	T	T	T	T	T
1B	210452	A/G	Excalibur_c2868_1808	G	A	G	G	G	G	A	A	G	A	G	A	G	A	G	A	G	G	G	A	A	G	A	A	G	G	A	R	A	A	A	R
1B	210452	T/C	Excalibur_c30569_384	T	T	T	T	T	T	T	T	T	T	T	T	T	T	T	T	T	T	T	T	C	T	T	C	T	T	T	T	T	T	T	T
1B	210452	A/G	Excalibur_c43567_633	G	G	G	G	G	A	G	G	G	G	G	G	G	G	A	A	G	G	G	G	A	G	G	A	A	G	G	G	G	G	G	G
1B	210452	A/G	Excalibur_rep_c110294_82	G	A	G	G	G	G	A	A	G	A	G	A	G	A	G	A	G	G	G	A	A	G	A	A	G	G	A	A	A	A	A	failed
1B	210452	A/C	IAAV392	C	A	C	C	C	C	A	M	C	A	C	A	C	A	C	M	C	C	C	A	A	C	A	M	C	C	A	failed	A	A	A	failed
1B	210452	A/G	Kukri_c35451_437	A	G	A	A	A	A	G	G	A	G	A	G	A	G	A	G	A	A	A	G	G	A	G	G	A	A	G	G	G	G	G	G
1B	210452	T/C	Kukri_c47679_85	C	C	C	C	C	failed	C	C	C	C	C	C	C	C	T	T	C	C	C	C	T	C	C	T	T	C	Y	C	C	C	C	C
1B	210452	A/G	Kukri_c8390_441	G	G	G	G	G	failed	G	G	G	G	G	G	G	G	R	failed	G	G	G	G	R	G	G	R	failed	G	G	G	G	G	G	G
1B	210452	A/G	Kukri_c8390_547	G	G	G	G	G	R	G	G	G	G	G	G	G	G	R	R	G	G	G	G	R	G	G	R	R	G	G	G	G	G	G	G
1B	210452	A/C	RAC875_c11276_340	C	A	C	C	C	C	A	A	C	A	C	A	C	A	C	A	C	C	C	A	A	C	A	A	C	C	A	A	A	A	A	failed
1B	210452	T/C	RAC875_c16981_691	T	C	T	T	T	T	C	C	T	C	T	C	T	C	T	C	T	T	T	C	C	T	C	C	T	T	C	C	C	C	C	C
1B	210452	A/G	RAC875_c40444_84	A	G	G	G	G	A	R	G	A	G	R	G	G	G	G	G	A	G	failed	G	failed	A	G	G	G	G	failed	G	G	G	G	G
1B	210452	A/G	RAC875_c8282_644	G	G	G	G	G	A	G	G	G	G	G	G	G	G	A	A	G	G	G	G	A	G	G	A	A	G	G	G	G	G	G	G
1B	210452	T/C	RAC875_c9457_457	C	T	C	C	C	C	T	T	C	T	C	T	C	T	C	C	C	C	C	T	T	C	C	T	C	C	T	T	T	T	T	T
1B	210452	T/C	RAC875_rep_c104133_1757	C	T	C	C	C	C	T	T	C	T	C	T	failed	T	C	T	C	C	C	T	T	C	T	T	C	C	T	failed	T	T	T	failed
1B	210452	A/G	Tdurum_contig8791_415	A	G	A	A	A	A	G	G	A	G	A	G	A	G	A	G	A	A	A	G	G	A	G	G	A	A	G	G	G	G	G	G
1B	222291	A/G	Excalibur_c28255_482	G	G	G	G	G	A	G	G	G	A	G	G	A	A	G	A	A	G	G	G	G	A	G	G	A	G	A	G	G	G	G	G
1B	228769	A/G	BS00035526_51	A	A	A	A	A	G	A	A	A	G	A	A	A	G	G	G	A	A	G	A	G	A	A	G	A	A	G	A	A	A	A	G
1B	245459	T/G	Ku_c36151_460	T	G	G	G	T	T	T	G	T	T	T	G	G	T	G	T	T	G	G	G	G	T	T	G	T	G	T	G	G	G	G	G
1B	245459	A/G	RAC875_c3692_2287	G	A	A	A	G	G	G	A	G	G	G	A	A	G	A	G	G	A	G	A	G	G	G	G	G	A	G	A	A	A	A	G
1B	287613	T/C	BS00105846_51	T	T	C	C	T	C	T	T	T	T	C	C	T	T	T	T	T	T	C	C	C	T	T	C	T	C	T	C	C	C	C	T
1B	298463	A/G	BS00095286_51	A	G	G	G	G	A	G	G	A	A	G	G	G	A	A	A	A	G	A	G	A	G	G	A	A	G	A	G	G	A	G	R
1B	303377	A/G	BS00022429_51	A	A	A	A	A	A	G	A	A	A	A	A	A	A	A	A	A	A	A	A	A	A	A	A	A	A	A	A	A	A	A	G
1B	306823	T/G	TA004380-0460	T	G	T	T	T	T	G	G	T	T	T	T	T	T	T	T	T	G	K	T	T	T	T	T	T	T	T	T	failed	T	T	T
1B	309025	A/C	BS00062726_51	A	C	C	C	A	C	C	C	A	C	C	C	C	C	M	A	A	A	C	C	C	A	C	C	A	A	C	C	C	C	C	C
1B	310397	A/G	Excalibur_c16851_835	G	A	G	G	G	A	G	A	G	A	G	G	G	A	G	A	G	G	A	G	G	G	A	G	G	A	A	failed	G	G	G	failed
1B	310397	A/G	Excalibur_rep_c67198_530	G	G	A	A	G	A	A	G	G	G	A	A	G	G	A	A	G	G	A	A	A	G	G	A	G	G	G	A	A	A	G	G
1B	310397	T/C	IAAV3809	T	T	T	T	T	T	T	T	T	T	T	C	T	T	T	T	T	T	T	C	T	T	T	T	T	T	T	C	T	C	T	T
1B	310397	A/G	RAC875_c5243_479	A	G	G	G	G	G	G	G	G	G	G	G	G	G	G	G	G	A	G	G	G	G	G	G	G	G	G	G	G	G	G	G
1B	310397	A/G	RAC875_rep_c70613_78	G	G	A	A	G	A	A	G	G	A	A	A	A	G	A	A	G	G	A	A	A	G	G	A	G	A	A	R	A	A	G	G
1B	310397	A/G	TA005766-0499	A	A	G	G	A	G	G	A	A	A	G	G	A	A	G	G	A	A	G	G	G	A	A	G	A	A	A	A	G	G	A	A
1B	310397	T/G	Tdurum_contig44219_318	T	T	G	G	T	G	G	T	T	T	G	G	T	T	G	G	T	T	G	G	G	T	T	G	T	T	T	G	G	G	T	K
1B	310397	T/C	Tdurum_contig50667_671	C	T	C	C	C	T	C	T	C	T	T	T	C	C	C	T	C	T	C	T	C	C	C	C	T	T	T	T	T	T	C	C
1B	310397	A/C	wsnp_Ex_rep_c67198_65702998	A	A	C	C	A	C	C	A	A	A	C	C	A	A	C	C	A	A	C	C	C	A	A	C	A	A	A	C	C	C	A	A
1B	310397	A/G	wsnp_Ku_c28164_38103270	G	G	A	A	G	A	A	G	G	G	A	A	G	G	A	A	G	G	A	A	A	G	G	A	G	G	G	A	A	A	G	failed
1B	310940	T/C	BS00067094_51	T	C	T	T	T	C	T	T	T	T	T	T	T	T	C	T	T	T	T	T	T	T	T	T	T	T	T	T	T	T	C	C
1B	310940	A/G	Ex_c15700_1040	G	G	G	G	A	G	G	G	G	G	A	G	G	G	G	G	failed	G	G	G	G	A	G	G	G	G	G	failed	G	G	G	A
1B	321056	A/C	BS00062122_51	A	A	A	A	A	A	A	C	C	C	C	A	A	C	A	A	A	A	A	A	A	C	C	A	A	C	A	A	A	A	C	failed
1B	394546	A/G	RFL_Contig5906_694	G	G	G	G	A	G	G	G	A	G	G	G	G	G	G	G	A	G	G	G	G	A	A	G	G	G	G	G	G	G	G	G
1B	395536	T/C	BS00066092_51	C	C	T	T	T	C	C	C	T	C	T	T	C	C	failed	Y	T	C	C	T	T	T	failed	failed	T	C	C	T	T	T	T	C
1B	395536	A/G	Kukri_c8602_267	G	G	G	G	failed	G	G	G	A	G	G	G	G	R	G	G	R	G	G	G	G	failed	G	G	G	G	G	G	G	G	G	R
1B	395536	A/G	RAC875_c17283_453	G	A	G	G	A	G	G	A	A	G	A	G	A	G	G	A	A	G	G	G	A	A	A	A	G	G	G	G	G	G	G	R
1B	395823	A/G	Tdurum_contig50555_944	A	G	G	G	A	G	G	R	A	failed	G	G	G	A	G	G	A	A	G	G	G	A	G	G	A	A	G	R	G	G	G	G
1B	397163	T/G	RFL_Contig5906_387	G	G	G	failed	T	G	G	G	T	G	G	G	G	G	G	G	T	G	G	G	G	T	T	G	G	G	G	G	G	G	G	G
1B	406354	T/C	Kukri_c8211_401	C	T	C	C	C	C	C	T	C	T	C	C	T	C	C	C	C	C	C	C	C	C	C	C	C	C	T	failed	C	C	C	T
1B	406354	T/C	RFL_Contig5906_310	C	C	C	C	T	C	C	C	T	C	C	C	C	C	C	C	T	C	C	C	C	failed	failed	C	C	C	C	C	C	C	C	C
1B	409353	T/G	BobWhite_c28295_256	T	T	G	G	T	G	G	T	T	T	G	G	T	T	G	G	T	T	G	G	G	T	G	G	T	T	T	G	G	G	G	failed
1B	409353	A/G	RFL_Contig4140_1135	A	A	A	A	A	R	A	A	A	R	A	A	R	R	A	A	A	A	A	A	A	A	A	A	A	A	R	A	A	A	A	A
1B	409353	T/C	Tdurum_contig403_290	C	C	C	C	C	C	T	C	C	T	T	T	C	C	C	C	C	T	C	T	C	C	C	C	T	T	T	T	T	T	T	C
1B	409353	T/G	Tdurum_contig62624_190	T	T	G	G	G	G	T	T	T	G	G	G	G	G	G	G	G	T	G	G	G	G	G	G	G	T	G	G	G	G	G	G
1B	410566	A/G	BS00011695_51	A	G	G	G	G	G	G	G	G	G	G	G	G	G	G	G	G	A	G	G	G	G	G	G	G	G	G	G	G	G	G	A
1B	410566	T/C	TA003422-0757	T	C	C	C	C	C	C	C	C	T	C	C	T	C	T	C	C	T	C	C	C	C	C	C	C	C	T	Y	C	C	C	T
1B	412129	A/G	BobWhite_c2092_519	G	A	G	G	G	A	A	A	G	A	G	G	A	A	G	G	G	A	G	G	G	G	A	G	G	G	A	R	G	G	G	R
1B	412129	A/G	BS00006820_51	G	G	A	A	A	G	G	G	G	G	A	A	G	G	A	A	A	G	G	A	G	A	G	G	A	G	G	A	A	A	A	R
1B	412129	T/C	BS00032266_51	C	C	C	C	C	C	C	C	C	T	C	C	T	T	C	C	C	C	C	C	C	C	C	C	C	C	T	C	C	C	C	C
1B	412129	A/G	BS00068429_51	G	A	G	G	G	A	A	A	failed	A	G	G	A	A	G	G	G	A	G	G	G	G	G	G	G	G	A	G	G	G	G	G
1B	412129	A/G	BS00070706_51	A	G	A	A	A	G	G	G	A	G	A	A	G	G	A	A	A	G	A	A	A	A	G	A	A	A	G	A	A	A	A	A
1B	412129	T/G	BS00110896_51	G	G	G	G	G	G	G	G	failed	G	G	G	T	T	G	G	G	G	G	G	G	G	G	G	G	G	G	G	G	G	G	G
1B	412129	A/G	Excalibur_c46114_572	G	G	A	A	A	G	G	G	G	G	A	A	G	G	A	A	A	G	G	A	G	A	R	G	A	G	G	A	A	A	A	A
1B	412129	A/G	Excalibur_c81545_101	A	G	G	G	G	G	A	G	G	G	G	G	A	G	failed	G	G	A	G	G	G	G	G	G	G	G	G	G	G	G	G	G
1B	412129	A/G	GENE-0019_1155	G	G	A	A	A	G	G	G	G	G	A	A	G	G	A	A	A	G	G	A	G	A	G	G	A	G	G	R	A	A	A	R
1B	412129	T/C	IACX3811	C	C	T	T	T	C	C	C	C	C	T	T	C	C	T	T	T	C	C	T	C	T	C	C	T	C	C	Y	T	T	T	Y
1B	412129	T/C	Ku_c1312_1194	C	C	T	T	T	C	C	C	C	C	T	T	C	C	T	T	T	C	C	T	C	T	C	C	T	C	C	failed	T	T	T	Y
1B	412129	T/C	Kukri_c76307_182	C	C	C	C	Y	C	C	C	Y	C	C	C	C	C	C	C	Y	C	C	C	C	Y	C	C	C	C	C	C	C	C	C	C
1B	412129	A/G	Ra_c69552_1419	G	G	A	A	A	G	G	G	G	G	A	A	G	G	A	A	A	G	G	A	G	A	failed	G	A	G	G	A	A	A	A	A
1B	412129	T/C	RAC875_c63624_753	C	C	T	T	T	C	C	C	C	C	T	T	C	C	T	T	T	C	C	T	C	T	C	C	T	C	C	Y	T	T	T	Y
1B	412129	T/C	RFL_Contig5637_1008	C	C	T	T	T	C	C	C	T	C	T	T	C	C	T	T	T	C	C	T	C	T	C	C	T	C	C	T	T	T	T	failed
1B	412129	T/G	Tdurum_contig14847_144	G	G	T	T	T	G	G	G	G	G	T	T	G	G	T	T	T	G	G	T	G	T	G	G	T	G	G	failed	T	T	T	K
1B	412129	A/G	Tdurum_contig47083_278	A	G	A	A	A	G	G	G	A	G	A	A	G	G	A	A	A	G	A	A	A	A	G	A	A	A	G	R	A	A	A	A
1B	412129	T/G	Tdurum_contig58525_304	G	T	T	T	G	T	G	failed	G	K	T	T	K	G	G	G	G	G	T	T	T	G	T	failed	G	G	K	T	T	T	T	G
1B	412129	T/C	wsnp_BE637971B_Ta_1_20	T	T	C	C	C	T	T	T	T	T	C	C	T	T	C	C	C	T	T	C	T	C	T	T	C	T	T	C	C	C	C	failed
1B	414714	A/C	BS00103677_51	C	C	A	A	A	C	C	C	failed	C	A	A	C	C	A	A	A	C	C	A	C	A	C	C	A	C	C	A	A	A	A	A
1B	414714	T/C	Kukri_c29655_194	T	C	T	T	T	T	C	C	T	T	T	T	T	C	T	T	T	C	T	T	T	T	C	T	T	T	T	T	T	T	T	T
1B	414714	T/C	wsnp_Ex_c50340_54659660	C	T	C	C	C	T	T	T	C	T	C	C	T	T	C	C	C	C	T	C	T	C	T	T	C	C	T	C	C	C	C	C
1B	420203	A/G	TA003247-1072	G	R	G	G	G	G	G	R	G	R	G	G	R	G	G	G	G	G	G	G	G	G	G	G	G	G	R	G	G	G	G	failed
1B	435775	A/G	Jagger_c8952_170	G	A	G	G	A	A	G	A	A	A	G	G	G	A	A	A	A	G	A	G	A	A	A	A	A	A	A	G	G	G	G	A
1B	436637	T/C	BS00065053_51	T	T	T	T	T	T	C	T	T	T	C	C	T	T	T	T	T	C	T	C	C	T	T	failed	T	C	T	C	C	C	C	C
1B	436637	T/C	Tdurum_contig83093_443	T	C	C	C	T	T	C	C	C	T	C	C	C	T	T	T	C	C	C	C	C	C	T	C	T	C	T	C	C	C	C	C
1B	438584	T/C	BobWhite_c14271_1379	T	C	T	T	T	C	T	C	T	C	C	C	T	T	T	C	T	C	C	C	C	T	C	C	C	C	C	C	C	C	C	T
1B	438584	T/C	BobWhite_c2297_1853	T	T	T	T	T	T	T	Y	failed	T	T	T	T	T	T	T	T	T	Y	T	T	T	T	T	T	T	T	T	T	T	C	T
1B	438584	A/G	BobWhite_c39269_243	A	A	A	A	G	A	G	A	G	A	A	A	A	G	failed	A	G	A	G	A	G	G	G	G	A	A	A	A	A	A	G	A
1B	438584	T/G	BS00042054_51	T	T	T	T	G	T	T	T	T	T	G	T	T	T	T	T	G	T	T	T	T	G	T	T	T	T	T	T	T	T	T	G
1B	438584	A/G	BS00110121_51	G	G	A	A	A	G	G	G	G	G	G	G	G	A	A	G	G	G	A	G	A	G	G	A	G	G	G	G	G	G	G	A
1B	438584	A/G	BS00110900_51	G	R	A	A	A	G	R	R	A	G	A	A	A	A	A	A	A	G	G	A	G	A	G	G	A	G	G	A	A	A	A	A
1B	438584	A/G	CAP7_c3847_204	G	G	G	G	A	G	G	G	A	G	G	G	G	G	A	G	A	G	G	G	A	A	A	A	A	G	G	failed	G	G	G	A
1B	438584	T/C	Ex_c21139_812	C	T	C	C	C	T	C	T	C	T	C	C	C	T	Y	T	C	C	T	C	C	C	failed	C	C	T	T	C	C	C	C	T
1B	438584	T/C	Ex_c64327_523	T	C	T	T	T	T	C	C	T	C	T	T	T	T	C	T	T	C	T	T	C	T	C	C	C	C	C	T	C	T	C	failed
1B	438584	A/G	Excalibur_c31375_558	A	G	G	G	failed	G	A	G	G	G	G	G	G	G	G	G	G	A	G	G	G	G	G	G	G	G	A	G	G	G	G	G
1B	438584	A/G	Excalibur_c95327_51	A	A	A	A	A	G	A	A	A	G	A	A	G	failed	A	A	A	A	A	A	A	A	A	A	A	A	G	failed	A	A	A	failed
1B	438584	T/G	GENE-0087_196	T	T	T	T	G	T	T	T	G	G	G	T	T	G	T	T	G	T	T	T	G	G	T	G	T	T	T	T	T	T	T	K
1B	438584	C/G	IAAV3773	C	G	C	C	C	C	G	G	C	G	C	G	C	G	C	C	C	C	C	G	G	C	C	G	C	C	G	G	G	G	G	G
1B	438584	A/G	IAAV6525	G	A	G	G	A	A	G	A	G	A	G	G	G	G	G	A	G	G	G	G	G	G	G	G	A	G	A	G	G	G	G	G
1B	438584	A/G	Ku_c8810_903	A	A	A	A	A	A	A	failed	A	A	A	A	A	G	A	failed	A	G	A	A	A	A	A	G	A	G	A	A	A	A	A	A
1B	438584	T/C	Kukri_c29655_155	C	C	C	C	C	Y	C	C	C	Y	C	C	Y	C	C	C	C	C	C	C	C	C	C	C	C	C	Y	C	C	C	C	C
1B	438584	T/C	Kukri_c34536_259	T	T	C	C	T	C	C	T	T	T	C	C	T	T	C	C	T	T	C	C	C	T	C	failed	T	T	T	C	C	C	C	T
1B	438584	A/C	Kukri_c38553_67	A	A	A	A	C	A	C	A	C	C	C	C	A	A	A	A	C	A	C	C	C	C	A	C	A	A	C	C	C	C	C	A
1B	438584	T/C	Kukri_c43552_443	C	C	C	C	T	C	C	C	T	T	T	C	C	T	C	C	T	C	C	C	T	T	C	T	C	C	C	C	C	C	C	C
1B	438584	A/G	RFL_Contig4104_3352	A	A	A	A	A	A	A	A	G	A	A	A	A	G	A	A	G	A	G	A	G	G	G	G	A	A	A	A	A	A	A	A
1B	438584	T/G	RFL_Contig4140_1183	G	G	G	G	G	G	G	G	G	G	G	G	K	K	G	G	G	G	G	G	G	G	G	G	G	G	G	G	G	G	G	G
1B	438584	T/C	Tdurum_contig29247_404	C	T	C	C	C	C	C	C	C	T	T	T	C	T	failed	C	C	T	T	T	C	C	C	C	T	C	T	T	C	C	T	C
1B	438584	A/G	Tdurum_contig50667_299	G	G	G	G	G	G	A	G	G	G	G	G	G	G	G	G	G	G	G	G	G	G	G	G	G	G	G	G	G	G	A	G
1B	438584	T/C	Tdurum_contig50667_306	C	C	C	C	T	C	T	C	Y	C	C	C	C	T	C	C	failed	C	T	C	T	T	T	T	C	C	C	C	C	C	T	C
1B	438584	A/G	Tdurum_contig5501_176	G	G	G	G	G	G	G	G	G	G	G	G	G	G	A	G	G	A	G	G	A	G	G	R	G	A	G	G	G	G	G	G
1B	438584	A/G	Tdurum_contig68637_256	A	A	G	G	G	G	A	A	G	G	G	G	G	G	G	G	G	A	A	G	A	G	A	A	G	A	G	R	G	G	G	G
1B	438584	T/C	Tdurum_contig75546_247	T	C	T	T	T	C	T	C	T	C	T	T	T	C	T	C	C	C	C	T	C	C	C	C	C	C	C	T	T	T	C	C
1B	438584	T/C	Tdurum_contig76266_134	C	T	C	C	C	C	C	T	C	T	C	C	T	T	C	C	T	C	C	C	C	T	C	C	T	T	T	C	C	C	T	C
1B	438584	T/C	Tdurum_contig78972_251	T	T	T	T	T	T	C	T	T	T	T	T	T	T	T	T	T	T	T	T	T	T	T	T	T	T	T	T	T	T	C	T
1B	438584	T/G	Tdurum_contig9874_391	T	G	T	T	T	T	G	G	G	T	T	T	T	T	T	T	G	G	T	T	G	G	T	G	T	G	T	T	G	T	G	K
1B	438584	A/G	wsnp_BE405834B_Ta_2_3	G	A	G	G	G	A	R	A	G	G	G	G	G	G	G	G	G	G	G	G	G	G	G	G	G	G	G	G	G	G	G	R
1B	443530	A/G	Tdurum_contig41904_446	G	G	G	G	A	G	A	G	G	A	A	A	G	G	G	G	G	A	G	A	G	G	G	G	A	A	A	A	A	A	A	G
1B	461496	T/G	GENE-1756_115	T	G	T	T	T	G	T	G	T	G	G	G	G	T	G	T	T	T	G	G	T	T	T	T	G	G	G	G	T	G	T	T
1B	461496	A/G	Tdurum_contig44861_237	G	A	G	G	G	A	G	A	G	A	A	A	A	G	A	G	G	G	A	A	G	G	G	G	A	A	A	A	G	A	G	G
1B	461496	A/G	wsnp_Ex_c5780_10153638	G	A	G	G	G	A	G	A	G	A	A	A	A	G	A	G	G	G	A	A	G	G	G	G	A	A	A	A	G	A	G	G
1B	461496	T/C	wsnp_Ku_c2620_4980121	C	T	C	C	C	T	C	T	C	T	T	T	T	C	T	C	C	C	T	T	C	C	C	C	T	T	T	T	C	T	C	C
1B	511021	A/G	BS00059502_51	G	A	G	G	G	A	G	failed	G	G	G	G	G	G	G	A	G	G	A	G	G	G	G	G	G	G	G	G	G	G	G	G
1B	511021	T/C	BS00064974_51	C	T	C	C	T	T	C	T	T	C	C	C	C	C	C	T	T	C	T	C	C	T	C	C	C	C	C	C	C	C	C	C
1B	511021	A/G	BS00064975_51	A	G	A	A	G	G	A	G	G	A	A	A	A	A	A	G	G	A	G	A	A	G	A	A	A	A	A	failed	A	A	A	A
1B	511021	A/C	BS00091126_51	C	A	C	C	C	A	C	A	C	C	C	C	C	C	C	A	C	C	C	C	C	C	A	C	C	C	C	C	C	C	C	C
1B	511021	T/C	BS00106306_51	T	T	T	T	C	T	T	T	T	T	T	T	T	T	C	C	T	T	T	T	T	T	T	T	T	T	T	T	T	T	T	T
1B	511021	T/C	Excalibur_c95656_129	T	T	C	C	C	C	C	T	C	T	C	C	C	T	C	T	C	C	C	C	C	C	C	C	T	C	T	C	C	C	C	C
1B	511021	A/G	Kukri_c105601_74	G	A	G	G	A	A	G	A	A	G	G	G	G	G	A	G	A	A	G	G	A	A	A	A	A	A	A	G	G	G	G	R
1B	511021	A/C	RAC875_c25101_644	A	C	A	A	C	C	A	C	C	A	A	A	A	A	C	A	C	C	A	A	C	C	C	C	C	C	C	A	A	A	A	C
1B	511021	T/C	RAC875_c51663_87	T	C	T	T	C	T	C	C	C	T	C	C	C	T	T	T	T	T	C	C	T	T	T	T	T	T	T	C	C	C	C	failed
1B	511021	T/G	wsnp_Ra_c19335_28504388	G	T	G	G	G	T	G	T	G	G	G	G	G	G	G	T	G	G	G	G	G	G	T	G	G	G	G	G	G	G	G	G
1B	525158	T/C	GENE-4668_244	T	C	T	T	T	T	C	C	T	T	T	T	T	T	T	T	C	T	T	T	T	C	C	T	T	T	T	T	C	T	C	T
1B	531029	T/C	Excalibur_c14273_1928	C	C	C	C	T	T	C	C	T	T	C	C	C	C	C	C	T	C	C	C	C	T	T	C	T	T	T	C	C	C	C	T
1B	531029	A/G	Excalibur_c34148_481	G	G	G	G	A	A	G	G	A	A	G	G	G	G	G	G	A	G	G	G	G	A	A	G	A	A	A	G	G	G	G	A
1B	533487	T/C	Excalibur_rep_c93160_539	T	C	T	T	T	C	C	C	T	T	T	T	T	T	T	T	T	T	T	T	T	T	T	T	T	T	T	Y	C	T	C	T
1B	533487	T/G	Kukri_c34793_360	G	T	G	G	G	G	G	T	G	T	G	G	G	G	T	G	G	T	G	G	T	G	T	T	T	T	T	G	G	G	G	T
1B	533487	T/C	RAC875_c13585_778	C	T	C	C	C	C	C	T	C	T	C	C	C	C	T	C	C	T	C	C	T	C	T	T	T	T	T	C	C	C	C	failed
1B	533487	T/C	RAC875_c32874_804	C	C	C	C	C	C	C	C	C	C	C	C	C	C	C	C	Y	C	C	C	C	Y	C	C	C	C	C	C	C	C	C	Y
1B	533487	T/C	Tdurum_contig56188_569	T	C	T	T	T	C	C	C	T	T	T	T	T	T	T	T	T	T	T	T	T	T	T	T	T	T	T	T	C	T	C	Y
1B	533487	T/C	Tdurum_contig61324_305	T	C	T	T	T	C	C	C	T	T	T	T	T	T	T	T	T	T	T	T	T	T	T	T	T	T	T	Y	C	T	C	Y
1B	533487	T/C	Tdurum_contig61410_59	C	C	C	C	C	C	Y	C	C	C	C	C	C	C	C	C	C	C	C	C	C	C	C	C	C	C	C	C	T	C	T	C
1B	533710	T/C	IAAV7541	C	Y	C	C	C	T	T	Y	C	C	C	C	C	C	C	C	C	C	C	C	C	C	C	C	C	C	C	C	T	C	T	Y
1B	533710	T/C	Tdurum_contig61410_467	T	C	T	T	T	C	C	C	T	T	T	T	T	T	T	T	T	T	T	T	T	T	T	T	T	T	T	T	C	T	C	T
1B	534859	A/G	Tdurum_contig61410_542	A	G	A	A	A	G	G	G	A	A	A	A	A	A	failed	A	A	A	A	A	A	A	A	A	A	A	A	R	G	A	G	A
1B	534859	A/G	wsnp_BF473056D_Ta_2_1	A	G	A	A	A	G	G	G	A	A	A	A	A	A	A	A	A	A	A	A	A	A	A	A	A	A	A	A	G	A	G	A
1B	534859	T/G	wsnp_Ex_c2117_3976893	T	T	T	T	T	T	T	T	T	G	T	T	T	T	G	T	T	G	T	T	G	T	G	G	G	G	G	T	T	T	T	K
1B	553527	A/G	BS00009699_51	G	A	G	G	G	G	A	A	G	G	G	G	G	G	G	G	G	A	G	G	A	G	G	A	G	A	G	G	failed	G	A	failed
1B	553527	A/C	Kukri_c33670_506	C	A	C	C	C	C	A	A	C	C	C	C	C	C	C	C	C	C	C	C	C	C	C	C	C	C	C	C	A	C	A	A
1B	553527	A/C	Tdurum_contig34049_172	C	C	C	C	C	C	C	C	A	C	C	C	C	C	C	C	A	C	C	C	C	A	C	C	C	C	C	C	C	C	C	A
1B	553527	A/G	Tdurum_contig60037_197	G	G	G	G	G	G	A	G	G	G	G	G	G	G	G	G	G	A	G	G	A	G	G	A	G	A	G	G	A	G	A	R
1B	553527	A/G	Tdurum_contig83093_370	G	A	G	G	G	G	A	A	G	G	G	G	G	G	G	G	G	failed	G	G	A	G	G	A	G	A	G	G	A	G	A	G
1B	554771	T/C	Kukri_c83200_268	C	T	T	T	T	Y	T	T	T	C	C	C	T	C	C	C	T	T	T	C	T	T	C	T	C	T	C	Y	failed	C	T	T
1B	560260	T/C	Tdurum_contig60037_528	C	C	C	C	C	C	T	C	T	C	C	C	C	C	C	C	T	T	C	C	T	T	T	T	C	T	C	C	T	C	T	C
1B	564121	T/C	GENE-3653_580	T	T	T	T	T	C	T	T	T	T	T	T	T	T	T	T	T	T	C	T	T	T	T	T	T	T	T	T	T	T	T	T
1B	566482	A/G	BobWhite_c26045_230	A	G	A	A	G	A	G	G	A	A	A	A	A	A	G	G	A	G	A	A	G	A	A	G	A	G	A	A	G	A	G	failed
1B	566482	A/G	BS00012068_51	G	G	G	G	G	G	G	G	G	G	G	G	G	G	A	A	G	G	G	G	G	G	A	G	G	G	G	G	G	G	G	G
1B	566482	T/G	BS00033333_51	G	T	G	G	T	T	G	T	G	T	T	T	G	G	G	T	G	G	G	T	G	G	G	G	T	G	T	K	G	T	G	failed
1B	566482	T/C	BS00067003_51	C	T	C	C	T	C	T	T	C	C	C	C	C	C	T	T	C	T	C	C	T	C	C	failed	C	T	C	C	T	C	T	C
1B	566482	T/G	GENE-3956_349	G	T	G	G	T	T	G	T	G	T	T	T	G	G	G	T	G	G	G	T	G	G	G	G	T	G	T	K	G	T	G	failed
1B	566482	A/G	Kukri_c47342_73	A	G	A	A	A	A	G	G	A	A	A	A	A	A	A	A	A	G	A	A	G	A	A	G	A	G	A	failed	G	A	G	R
1B	566482	A/G	Tdurum_contig60037_441	A	G	A	A	G	G	A	G	A	G	G	G	A	A	A	G	A	A	A	G	A	A	A	A	G	A	G	G	A	G	A	G
1B	566482	T/C	Tdurum_contig95654_237	C	C	C	C	C	C	T	C	C	C	C	C	C	C	C	C	C	C	C	C	C	C	C	C	C	C	C	C	T	C	T	T
1B	566482	A/G	wsnp_RFL_Contig4080_4587633	A	G	A	A	A	A	G	G	A	A	G	G	A	A	A	G	A	G	A	G	G	A	A	G	A	G	failed	G	G	G	G	A
1B	567344	A/G	BS00063679_51	A	G	A	A	G	G	A	G	G	A	A	A	A	A	A	G	G	A	G	A	A	G	A	A	A	A	A	G	A	A	A	A
1B	567344	A/G	RFL_Contig2160_617	G	G	G	G	A	G	A	G	A	G	G	G	G	G	G	G	A	G	A	G	G	A	G	G	G	G	G	G	A	G	A	R
1B	567344	T/G	Tdurum_contig56148_382	G	G	G	G	T	G	T	G	T	G	G	G	G	G	G	G	T	G	G	G	G	T	G	G	G	G	G	G	T	G	T	T
1B	568812	T/G	BS00064263_51	G	T	G	G	G	T	G	T	G	G	G	G	G	G	G	T	G	G	G	G	G	G	G	G	G	G	G	G	G	G	G	G
1B	568812	T/C	BS00065737_51	C	T	T	T	T	C	T	T	T	C	C	C	T	C	T	C	T	T	T	C	T	T	C	T	C	T	C	C	T	C	T	failed
1B	568812	A/G	GENE-0427_442	A	G	G	G	G	A	G	G	G	A	A	A	G	A	A	A	G	G	G	A	G	G	A	G	A	G	A	A	G	A	G	G
1B	568812	T/C	IAAV7915	C	T	C	C	T	T	C	T	T	C	C	C	C	C	T	C	T	T	C	C	T	T	T	T	T	T	T	failed	C	C	C	Y
1B	568812	A/G	Kukri_c18006_1568	G	A	G	G	A	A	G	A	A	G	G	G	G	G	A	G	A	A	G	G	A	A	A	A	A	A	A	G	G	G	G	failed
1B	568812	T/C	Kukri_c60285_505	C	C	T	T	T	C	T	C	T	C	T	T	T	C	T	C	T	T	T	T	T	T	C	T	C	T	C	T	T	T	T	Y
1B	568812	T/C	Kukri_rep_c100936_449	T	C	C	C	C	T	C	C	C	T	T	T	C	T	T	T	C	C	C	T	C	C	T	C	T	C	T	T	C	T	C	C
1B	568812	T/C	RAC875_c41129_455	C	C	C	C	T	T	C	C	T	T	C	C	C	C	C	C	T	C	C	C	C	T	T	C	T	T	T	C	C	C	C	T
1B	568812	T/C	RAC875_c8271_1352	T	C	T	T	C	C	T	C	C	T	T	T	T	T	C	T	C	C	T	T	C	C	C	C	C	C	C	T	T	T	T	Y
1B	568812	A/G	RAC875_c8271_1469	G	A	G	G	A	A	G	A	A	G	G	G	G	G	A	G	A	A	G	G	A	A	A	A	A	A	A	R	G	G	G	R
1B	568812	A/G	RAC875_c8271_887	G	A	G	G	A	A	G	A	A	G	G	G	G	G	A	G	A	A	G	G	A	A	A	A	A	A	A	R	G	G	G	R
1B	568812	T/C	RAC875_c90169_393	C	T	C	C	C	T	C	T	C	C	C	C	C	C	C	T	C	C	T	C	C	C	C	C	C	C	C	C	C	C	C	C
1B	568812	T/C	RAC875_rep_c96733_369	T	C	T	T	C	C	T	C	C	T	T	T	T	T	C	T	C	C	T	T	C	C	C	C	C	C	C	T	T	T	T	Y
1B	568812	A/G	Tdurum_contig55639_241	A	A	A	A	A	A	A	A	A	A	G	G	A	A	G	G	A	A	A	G	A	A	G	A	A	A	A	R	A	G	A	A
1B	568812	A/G	wsnp_Ku_c11987_19472688	G	A	G	G	A	A	G	A	A	G	G	G	G	G	A	G	A	A	G	G	A	A	A	A	A	A	A	G	G	G	G	A
1B	573088	T/C	RAC875_rep_c109416_191	C	T	C	C	C	C	C	T	C	C	C	C	C	C	C	C	C	C	C	C	C	C	C	C	T	C	T	C	C	C	C	Y
1B	574971	A/C	Tdurum_contig26281_139	A	C	A	A	C	C	A	C	C	A	A	A	A	A	C	A	C	C	A	A	C	C	A	C	C	C	C	A	A	A	A	C
1B	575960	A/G	CAP8_rep_c9642_82	A	G	A	A	A	A	A	G	A	A	A	A	A	A	A	A	A	A	A	A	A	A	A	A	G	A	G	R	A	A	A	failed
1B	575960	A/G	Excalibur_c17202_1833	A	G	A	A	A	A	A	G	A	A	A	A	A	A	A	A	A	A	A	A	A	A	A	A	G	A	G	failed	A	A	A	R
1B	575960	A/G	Excalibur_c1886_1288	G	A	G	G	A	A	G	A	A	G	G	G	G	G	A	G	A	A	G	G	A	A	A	failed	A	A	A	failed	G	G	G	A
1B	575960	A/G	Excalibur_c28016_132	A	G	A	A	G	G	A	G	G	A	A	A	A	A	G	A	G	G	A	A	G	G	G	G	G	G	G	failed	A	A	A	G
1B	575960	A/G	Excalibur_c6417_938	A	G	A	A	G	G	A	G	G	A	A	A	A	A	G	A	G	G	A	A	G	G	G	G	G	G	G	R	A	A	A	G
1B	575960	T/C	IAAV6	T	C	T	T	C	C	T	C	C	T	T	T	T	T	C	T	C	C	T	T	C	C	T	C	C	C	C	Y	T	T	T	C
1B	575960	T/C	IAAV7704	T	C	T	T	C	C	T	C	C	T	T	T	T	T	C	T	C	C	T	T	C	C	C	C	C	C	C	Y	T	T	T	C
1B	575960	T/C	IACX502	T	T	C	C	T	T	C	T	T	T	C	C	C	T	T	C	T	T	C	C	T	T	T	T	T	T	T	C	C	C	C	T
1B	575960	A/G	Kukri_c50086_537	A	G	A	A	A	A	A	G	A	A	A	A	A	A	A	A	A	A	A	A	A	A	A	A	failed	A	R	A	A	A	A	A
1B	575960	A/G	Ra_c24839_215	A	G	A	A	G	G	A	G	G	A	A	A	A	A	G	A	G	G	A	A	G	G	A	G	G	G	G	R	A	A	A	G
1B	575960	T/C	Ra_c29142_340	T	C	T	T	C	C	T	C	C	T	T	T	T	T	C	T	C	C	T	T	C	C	T	C	C	C	C	T	T	T	T	C
1B	575960	T/C	RAC875_c29906_275	T	C	T	T	C	C	T	C	C	T	T	T	T	T	C	T	C	C	T	T	C	C	T	C	C	C	C	failed	T	T	T	C
1B	575960	T/G	RFL_Contig1081_570	T	G	T	T	G	G	T	G	G	T	T	T	T	T	G	T	G	G	T	T	G	G	T	G	G	G	G	T	T	T	T	G
1B	575960	T/C	RFL_Contig1377_301	Y	C	C	C	C	C	C	C	C	Y	C	C	C	failed	C	C	C	C	failed	C	C	C	C	C	C	C	C	failed	C	C	C	C
1B	575960	T/G	Tdurum_contig82187_189	G	T	G	G	T	T	G	T	T	G	G	G	G	G	T	G	T	T	G	G	T	T	G	T	T	T	T	G	G	G	G	T
1B	575960	A/G	wsnp_Ku_c11987_19473636	G	A	G	G	A	A	G	A	A	G	G	G	G	G	A	G	A	A	G	G	A	A	A	A	A	A	A	G	G	G	G	A
1B	583331	T/G	Excalibur_c3510_159	T	G	T	T	T	T	T	K	G	T	T	T	T	T	T	T	G	T	T	T	T	T	T	T	G	T	G	T	T	T	T	T
1B	583331	A/G	Excalibur_c3510_2372	A	G	A	A	G	A	A	G	G	A	A	A	A	A	A	A	G	A	A	A	A	G	A	A	G	A	G	A	A	A	A	G
1B	594724	A/G	BS00022902_51	G	G	G	G	A	G	G	G	G	G	A	A	G	G	G	G	A	G	A	A	A	A	A	A	G	A	G	R	G	A	A	R
1B	594724	T/C	Kukri_c5861_360	T	T	T	T	T	T	T	T	T	T	C	C	T	T	T	T	T	T	C	C	C	T	C	C	C	C	C	C	T	C	C	C
1B	599351	T/C	Tdurum_contig11891_466	C	C	C	C	T	C	Y	C	T	T	T	C	C	T	T	Y	T	C	Y	T	C	T	T	C	C	T	T	T	T	C	T	T
1B	604137	T/G	wsnp_BE497109B_Ta_2_5	G	G	G	G	G	G	G	G	G	G	G	T	G	G	G	G	G	G	G	T	G	G	G	G	G	G	G	T	G	T	T	G
1B	606243	T/C	BS00021995_51	C	C	C	C	T	C	C	C	C	C	T	C	C	C	C	C	T	C	C	C	C	T	C	C	C	C	C	C	C	C	C	C
1B	606243	T/C	BS00022281_51	T	T	T	T	T	C	C	T	C	T	T	T	T	T	C	T	T	T	T	T	T	T	T	T	T	T	T	T	C	T	T	C
1B	606243	T/C	BS00029013_51	C	T	T	T	C	C	T	C	C	C	C	C	T	C	C	C	C	C	C	C	T	C	C	C	C	C	C	T	C	T	T	C
1B	606243	A/G	BS00042197_51	G	A	G	G	G	G	G	A	G	A	G	G	G	G	A	G	G	A	G	G	A	G	A	R	A	A	A	G	G	G	G	A
1B	606243	T/C	BS00067169_51	C	T	T	T	T	T	T	T	T	T	T	T	T	T	T	T	T	T	T	T	T	T	T	T	T	T	T	T	T	T	T	Y
1B	606243	T/G	BS00067201_51	T	G	T	T	T	T	T	G	T	T	T	T	T	T	T	T	T	T	T	T	G	T	T	G	T	T	T	T	T	T	T	G
1B	606243	T/C	BS00067586_51	T	T	T	T	C	T	T	T	T	T	C	T	T	T	T	T	C	T	T	T	T	C	T	T	T	T	T	T	T	T	T	C
1B	606243	T/C	BS00073034_51	T	T	T	T	C	T	T	T	C	T	C	T	T	T	T	T	C	T	T	T	T	C	C	T	T	T	T	failed	T	T	T	C
1B	606243	A/G	BS00076192_51	G	A	G	G	G	G	G	A	G	G	G	G	G	G	G	G	G	G	G	G	failed	G	G	failed	G	G	G	G	G	G	G	A
1B	606243	A/G	BS00081569_51	G	G	G	G	G	G	G	G	R	G	G	G	G	G	G	G	G	G	G	G	G	G	R	G	G	G	G	G	G	G	G	G
1B	606243	T/C	BS00095478_51	C	C	C	C	T	C	C	C	C	C	T	C	C	C	C	C	T	C	C	C	C	T	C	C	C	C	C	C	C	C	C	Y
1B	606243	T/C	BS00108806_51	T	T	T	T	C	T	T	T	T	T	C	T	T	T	T	T	C	T	T	T	T	C	T	T	T	T	T	failed	T	T	T	C
1B	606243	T/C	CAP11_c7652_277	C	C	C	C	T	C	C	C	C	C	T	C	C	C	C	C	T	C	C	C	C	T	C	C	C	C	C	C	C	C	C	T
1B	606243	A/G	D_contig25392_201	A	A	A	A	A	A	G	A	A	A	A	A	A	A	A	A	A	A	G	A	A	A	A	A	A	A	A	A	G	A	G	G
1B	606243	A/G	Excalibur_c29707_318	A	G	A	A	A	failed	A	G	A	A	A	A	A	A	failed	A	A	A	A	A	G	A	A	G	A	A	A	A	A	A	A	G
1B	606243	A/C	Excalibur_c4151_166	C	C	C	C	failed	C	M	C	C	C	C	failed	M	C	C	C	C	C	C	C	C	C	failed	C	C	C	C	failed	C	C	C	C
1B	606243	A/G	Kukri_c20401_674	G	G	G	G	A	G	G	G	A	A	A	G	G	A	failed	G	A	G	G	G	A	A	G	A	G	G	G	G	G	G	G	A
1B	606243	A/G	Kukri_c23300_267	A	A	A	A	A	A	A	A	A	A	A	A	A	A	A	A	A	A	A	A	A	A	G	A	A	A	A	A	A	A	A	R
1B	606243	A/C	Kukri_c26168_423	C	C	C	C	C	C	C	C	C	C	C	C	C	C	C	C	C	C	C	C	A	C	C	failed	C	C	C	M	C	C	C	M
1B	606243	T/G	RAC875_c30149_220	T	T	T	T	G	T	T	T	T	T	G	T	T	T	T	T	G	T	T	T	T	G	T	T	T	T	T	K	T	T	T	G
1B	606243	T/G	RAC875_c34173_198	T	G	T	T	T	G	T	G	T	G	G	G	T	T	T	G	T	G	G	G	G	T	G	G	G	G	G	G	G	G	G	G
1B	606243	T/C	RAC875_c400_1363	T	C	T	T	T	T	T	C	T	T	T	T	T	T	T	T	T	T	T	T	C	T	T	C	T	T	T	T	T	T	T	C
1B	606243	A/G	RAC875_c51813_151	A	A	A	A	A	A	A	A	R	A	A	A	A	A	A	A	A	A	A	A	A	A	A	A	A	A	A	A	A	A	A	A
1B	606243	A/C	RAC875_c90431_275	C	C	C	C	M	C	C	C	C	C	M	C	C	C	C	C	M	C	C	C	C	M	M	C	C	C	C	C	C	C	C	C
1B	606243	T/C	RAC875_rep_c117617_183	T	T	T	T	T	T	T	T	T	failed	T	C	T	failed	T	T	T	T	T	C	T	T	T	T	T	T	T	C	T	C	C	T
1B	606243	T/C	RFL_Contig2831_1012	C	C	C	C	C	T	T	T	T	Y	C	T	C	failed	T	T	C	T	T	T	C	C	Y	T	T	C	T	T	T	T	T	T
1B	606243	A/G	Tdurum_contig26201_77	A	A	A	A	A	A	A	A	A	A	A	A	A	R	A	A	A	A	A	A	A	A	A	A	A	G	A	A	A	A	A	A
1B	606243	A/G	Tdurum_contig28940_690	A	A	A	A	A	A	A	A	A	A	A	A	A	A	G	A	A	G	A	A	G	A	A	G	A	G	A	A	A	A	A	A
1B	606243	T/C	Tdurum_contig45142_240	C	C	C	C	T	C	C	T	failed	T	T	T	C	C	C	C	C	C	T	T	C	T	T	C	C	T	C	failed	T	T	C	C
1B	606243	A/G	Tdurum_contig75938_1546	A	G	A	A	G	G	A	G	G	A	A	A	A	A	G	A	G	G	A	A	G	G	G	G	G	G	G	A	A	A	A	G
1B	624241	T/C	BS00070198_51	T	T	T	T	C	T	T	T	T	T	C	T	T	T	T	T	C	T	T	T	T	C	T	T	T	T	T	T	T	T	T	T
1B	624241	A/G	RAC875_c79370_378	G	A	A	A	A	A	A	A	A	A	G	G	A	A	A	A	A	A	G	G	G	A	A	G	A	G	A	G	A	G	G	R
1B	625390	A/C	BS00001364_51	A	A	A	A	C	A	A	A	A	A	C	A	A	A	A	A	C	A	A	A	A	C	A	A	A	A	A	A	A	A	A	failed
1B	625390	T/C	BS00010992_51	C	C	C	C	Y	C	C	C	Y	C	Y	C	C	C	C	C	Y	C	C	C	C	Y	Y	C	C	C	C	C	C	C	C	C
1B	625390	T/C	BS00023044_51	C	C	C	C	T	C	C	C	C	C	T	C	C	C	C	C	T	C	C	C	C	T	C	C	C	C	C	C	C	C	C	C
1B	625390	T/C	Excalibur_c20610_251	C	C	C	C	T	C	C	C	T	T	T	C	C	T	C	C	T	C	C	C	T	T	C	T	C	C	C	C	C	C	C	T
1B	625390	A/C	Excalibur_c89515_95	C	C	C	C	A	C	C	C	C	C	failed	C	C	C	C	C	A	C	C	C	C	A	C	C	C	C	C	C	C	C	C	C
1B	625390	A/C	GENE-2162_720	C	C	C	C	M	C	C	C	C	C	M	C	C	C	C	C	M	C	C	C	C	M	C	C	C	C	C	C	C	C	C	C
1B	625390	A/G	Kukri_c17540_394	G	G	G	G	A	G	G	G	G	G	A	G	G	G	G	G	A	G	G	G	G	A	G	G	G	G	G	G	G	G	G	G
1B	625390	T/C	RAC875_c60360_389	T	T	T	T	C	T	T	T	T	T	C	T	T	T	T	T	C	T	T	T	T	C	T	T	T	T	T	T	T	T	T	T
1B	625645	T/G	Excalibur_rep_c102627_598	failed	T	T	T	T	T	T	T	T	G	T	T	K	T	K	T	T	K	T	T	T	T	T	T	T	T	G	T	T	T	T	T
1B	625805	T/C	BobWhite_c9316_300	C	C	C	C	Y	C	C	C	Y	C	Y	C	C	C	C	C	Y	C	C	C	C	Y	Y	C	C	C	C	C	C	C	C	C
1B	625805	T/C	BS00022549_51	T	T	T	T	C	T	T	T	T	T	C	T	T	T	T	T	C	T	T	T	T	C	T	T	T	T	T	T	T	T	T	C
1B	625805	A/G	BS00051105_51	A	A	A	A	G	A	A	A	G	G	G	A	A	G	A	A	G	A	A	A	G	G	A	G	A	A	A	A	A	A	A	G
1B	625805	A/C	BS00053588_51	A	A	A	A	C	C	C	C	C	A	C	C	A	A	C	A	A	A	A	C	A	A	C	A	A	A	A	C	C	C	C	C
1B	625805	A/G	BS00067567_51	G	G	G	G	G	G	G	G	G	G	A	A	G	G	G	A	G	G	G	A	G	G	A	G	G	G	G	A	G	A	G	G
1B	625805	A/G	BS00067706_51	A	A	A	A	G	A	A	A	A	A	G	A	A	A	A	A	G	A	A	A	A	G	A	A	A	A	A	A	A	A	A	A
1B	625805	T/C	BS00083533_51	C	C	C	C	C	T	T	C	T	C	C	C	C	C	T	C	C	C	C	C	C	C	C	C	C	C	C	Y	T	C	C	failed
1B	625805	T/C	BS00086576_51	C	C	C	C	T	C	C	C	C	C	T	C	C	C	C	C	T	C	C	C	C	T	C	C	C	C	C	C	C	C	C	failed
1B	625805	A/G	BS00090003_51	G	G	A	A	A	A	A	A	A	A	A	A	G	A	A	A	A	A	A	A	G	A	G	A	A	A	G	R	A	A	A	A
1B	625805	A/G	BS00095477_51	A	A	A	A	G	A	A	A	A	A	G	A	A	A	A	A	G	A	A	A	A	G	A	A	A	A	A	A	A	A	A	G
1B	625805	T/C	Ex_c40520_1484	T	T	T	T	C	T	T	T	T	T	C	T	T	T	T	T	C	T	T	T	T	C	T	T	T	T	T	T	T	T	T	T
1B	625805	A/G	Excalibur_c20610_149	G	G	G	G	A	G	G	G	A	A	A	G	G	A	G	G	A	G	G	G	A	A	G	A	G	G	G	G	G	G	G	A
1B	625805	A/C	Excalibur_c28681_966	C	C	C	C	C	C	C	C	C	C	M	C	C	C	C	C	C	C	C	C	C	M	C	C	C	C	C	C	C	C	C	C
1B	625805	A/G	Excalibur_c46841_718	A	A	A	A	A	G	G	A	G	G	G	G	A	G	G	G	A	A	G	G	A	G	G	A	G	A	G	G	G	G	G	G
1B	625805	A/G	IAAV4349	A	A	A	A	G	A	A	A	A	A	G	A	A	A	A	A	G	A	A	A	A	G	A	A	A	A	A	A	A	A	A	failed
1B	625805	T/C	IAAV7043	C	C	C	C	T	C	C	C	C	C	T	C	C	C	C	C	T	C	C	C	C	T	C	C	C	C	C	C	C	C	C	C
1B	625805	T/C	Ku_c2189_853	T	T	T	T	C	T	T	T	T	T	C	T	T	T	T	T	C	T	T	T	T	C	T	T	T	T	T	T	T	T	T	T
1B	625805	T/C	Ku_c58871_938	T	T	T	T	C	T	T	T	T	T	C	T	T	T	T	T	C	T	T	T	T	C	T	T	T	T	T	Y	T	T	T	C
1B	625805	A/C	Kukri_c24120_83	C	C	C	C	A	C	C	C	C	C	A	C	C	C	C	C	A	C	C	C	C	A	C	C	C	C	C	failed	C	C	C	A
1B	625805	A/G	Kukri_c26973_189	A	A	A	failed	G	A	A	A	A	A	G	A	A	A	A	A	G	A	A	A	A	G	A	A	A	A	A	failed	A	A	A	G
1B	625805	T/C	Kukri_c34902_520	T	T	T	T	T	T	T	T	C	T	T	T	T	T	T	T	T	T	T	T	T	T	C	T	T	T	T	T	T	T	T	Y
1B	625805	A/G	Kukri_c6027_66	G	G	G	G	A	G	G	G	G	G	A	G	G	G	G	G	A	G	G	G	G	A	G	G	G	G	G	G	G	G	G	A
1B	625805	A/G	Kukri_c65484_161	G	A	G	G	G	G	G	A	G	G	G	G	G	G	G	G	G	G	G	G	A	G	G	failed	G	G	G	G	G	G	G	A
1B	625805	T/C	Kukri_rep_c112099_98	T	T	T	T	C	T	T	T	T	T	C	T	T	T	T	T	C	T	T	T	T	C	T	T	T	T	T	Y	T	T	T	C
1B	625805	T/C	Ra_c455_283	C	C	C	C	T	C	C	C	C	C	T	C	C	C	C	C	T	C	C	C	C	T	C	C	C	C	C	C	C	C	C	C
1B	625805	T/C	Ra_c6693_1297	T	T	T	T	T	T	T	T	Y	T	T	T	T	T	T	T	T	T	T	T	T	T	Y	T	T	T	T	T	T	T	T	T
1B	625805	A/C	Ra_c69176_1308	A	A	A	A	C	A	A	A	A	A	C	A	A	A	A	A	C	A	A	A	A	C	A	A	A	A	A	A	A	A	A	C
1B	625805	T/C	Ra_c69176_630	T	T	T	T	C	T	T	T	T	T	C	T	T	T	T	T	C	T	T	T	T	C	T	T	T	T	T	T	T	T	T	C
1B	625805	A/C	Ra_c71421_387	A	A	A	A	C	A	A	A	A	A	C	A	A	A	A	A	C	A	A	A	A	C	A	A	A	A	A	failed	A	A	A	C
1B	625805	A/G	RAC875_c28894_526	G	G	G	G	A	G	G	G	G	G	A	G	G	G	G	G	A	G	G	G	G	A	G	G	G	G	G	G	G	G	G	A
1B	625805	A/G	RAC875_c49601_837	G	A	A	A	G	A	A	A	G	A	G	A	A	A	A	A	G	G	A	A	A	G	G	A	A	A	A	A	A	A	A	A
1B	625805	T/C	RAC875_c51813_182	C	C	C	C	C	C	C	C	T	C	C	C	C	C	C	C	C	C	C	C	C	C	T	C	C	C	C	C	C	C	C	Y
1B	625805	A/C	RAC875_c6789_838	A	A	A	A	failed	A	A	A	C	A	failed	A	A	A	A	A	A	A	A	A	A	A	C	A	A	A	A	A	A	A	A	A
1B	625805	A/G	RAC875_c79514_853	A	G	A	A	A	A	A	G	A	A	A	A	A	A	A	A	A	A	A	A	G	A	A	G	A	A	A	A	A	A	A	G
1B	625805	T/C	Tdurum_contig11334_554	C	T	T	T	T	C	T	T	T	C	T	T	T	C	T	T	T	T	T	T	T	T	C	T	C	T	C	T	T	T	T	failed
1B	625805	A/C	Tdurum_contig44861_1253	A	A	A	A	A	A	A	A	A	A	C	C	C	A	A	A	A	A	C	C	A	A	A	A	A	A	A	C	A	C	A	M
1B	625805	T/C	Tdurum_contig9874_547	T	C	T	T	T	T	Y	C	C	T	T	T	T	T	T	T	C	C	T	T	C	C	T	C	T	C	T	T	C	T	C	Y
1B	625805	T/C	wsnp_BE405834B_Ta_2_2	C	T	C	C	C	T	C	T	C	C	C	C	C	C	C	C	C	C	C	C	C	C	C	C	C	C	C	C	C	C	C	C
1B	625805	A/G	wsnp_CAP8_c4576_2228073	A	G	A	A	G	A	A	G	G	A	A	A	A	A	A	A	G	A	A	A	A	G	A	A	G	A	G	A	A	A	A	G
1B	626379	A/G	BS00013901_51	A	A	A	A	G	A	A	A	A	A	G	A	A	A	A	A	G	A	A	A	A	G	G	A	A	A	A	A	A	A	A	G
1B	626379	T/G	BS00022648_51	T	T	T	T	G	T	T	T	T	T	G	T	T	T	T	T	G	T	T	T	T	G	T	T	T	T	T	failed	T	T	T	G
1B	626379	A/G	BS00022690_51	A	A	A	A	G	A	A	A	A	A	G	A	A	A	A	A	G	A	A	A	A	G	A	A	A	A	A	A	A	A	A	G
1B	626379	A/G	BS00035690_51	A	A	A	A	R	A	A	A	A	A	R	A	A	A	A	A	R	A	A	A	A	R	A	A	A	A	A	A	A	A	A	R
1B	626379	A/G	BS00062632_51	A	A	A	A	G	A	A	A	A	A	G	A	A	A	A	A	G	A	A	A	A	G	A	A	A	A	A	failed	A	A	A	G
1B	626379	A/G	BS00063573_51	G	G	G	G	A	G	G	G	G	G	A	G	G	G	G	G	A	G	G	G	G	A	G	G	G	G	G	G	G	G	G	A
1B	626379	T/C	BS00063574_51	C	C	C	C	T	C	C	C	C	C	T	C	C	C	C	C	T	C	C	C	C	T	C	C	C	C	C	C	C	C	C	T
1B	626379	T/C	BS00073935_51	T	T	T	T	C	T	T	T	T	T	C	T	T	T	T	T	C	T	T	T	T	C	T	T	T	T	T	T	T	T	T	C
1B	626379	T/G	BS00093736_51	T	T	T	T	G	T	T	T	T	T	G	T	T	T	T	T	G	T	T	T	T	G	G	T	T	T	T	T	T	T	T	K
1B	626379	A/G	BS00093740_51	A	A	A	A	G	A	A	A	A	A	G	A	A	A	A	A	G	A	A	A	A	G	G	A	A	A	A	A	A	A	A	A
1B	626379	A/G	GENE-0065_444	A	A	A	A	A	G	A	A	A	A	A	A	A	A	G	A	A	A	A	A	A	A	A	A	A	A	A	A	A	A	A	G
1B	626379	T/C	IAAV2452	T	T	T	T	C	T	T	T	T	T	C	T	T	T	T	T	C	T	T	T	T	C	C	T	T	T	T	T	T	T	T	C
1B	626379	A/G	IAAV3828	A	A	A	A	G	A	A	A	A	A	G	A	A	A	A	A	G	A	A	A	A	G	A	A	A	A	A	A	A	A	A	R
1B	626379	T/C	Ku_c66951_958	C	C	C	C	Y	C	C	C	C	C	Y	C	C	C	C	C	Y	C	C	C	C	Y	C	C	C	C	C	C	C	C	C	failed
1B	626379	T/C	Kukri_c7647_1122	C	C	C	C	T	C	C	C	T	T	T	C	C	T	C	C	T	C	C	C	T	T	C	T	C	C	C	C	C	C	C	failed
1B	626379	A/G	RAC875_c10659_570	G	G	G	G	A	G	G	G	A	A	A	G	G	A	G	G	A	G	G	G	A	A	G	A	G	G	G	G	G	G	G	A
1B	626379	A/G	Tdurum_contig20702_326	A	A	A	A	G	A	A	A	A	A	G	A	A	A	A	A	G	A	A	A	A	G	A	A	A	A	A	A	A	A	A	G
1B	628390	T/C	BobWhite_c39153_131	T	T	T	T	C	T	T	T	T	T	C	T	T	T	T	T	C	T	T	T	T	C	T	T	T	T	T	T	T	T	T	T
1B	628390	A/G	BS00009921_51	G	G	G	G	A	G	G	G	G	G	A	G	G	G	G	G	A	G	G	G	G	A	G	G	G	G	G	failed	G	G	G	A
1B	628390	T/C	BS00024603_51	T	T	T	T	C	T	T	T	T	T	C	T	T	T	T	T	C	T	T	T	T	C	T	T	T	T	T	T	T	T	T	T
1B	628390	A/C	BS00110104_51	A	A	A	A	C	A	A	A	A	A	C	A	A	A	A	A	C	A	A	A	A	C	A	A	A	A	A	A	A	A	A	C
1B	628390	T/C	IACX8373	C	C	C	C	T	C	C	C	C	C	T	C	C	C	C	C	T	C	C	C	C	T	C	C	C	C	C	Y	C	C	C	T
1B	628390	T/C	Ku_c5960_496	C	C	C	C	T	C	C	C	C	C	T	C	C	C	C	C	T	C	C	C	C	T	C	C	C	C	C	C	C	C	C	C
1B	628390	T/C	Kukri_c11587_99	C	C	C	C	T	C	C	C	C	C	T	C	C	C	C	C	T	C	C	C	C	T	C	C	C	C	C	C	C	C	C	C
1B	628390	T/G	Kukri_c5098_1902	T	T	T	T	G	T	T	T	T	T	G	T	T	T	T	T	G	T	T	T	T	G	T	T	T	T	T	failed	T	T	T	T
1B	628390	T/C	RAC875_c8849_134	C	C	C	C	Y	C	C	C	Y	C	Y	C	C	C	C	C	Y	C	C	C	C	Y	Y	C	C	C	C	C	C	C	C	failed
1B	628390	T/C	RAC875_rep_c105213_103	C	C	C	C	T	C	C	C	T	T	T	C	C	T	C	C	T	C	C	C	T	T	C	T	C	C	C	C	C	C	C	T
1B	628390	T/C	TA015141-0717	T	T	T	T	C	T	T	T	T	T	C	T	T	T	T	T	C	T	failed	T	T	C	T	T	T	T	T	T	T	T	T	C
1B	628390	A/G	wsnp_Ex_c51156_55193734	G	G	G	G	A	G	G	G	G	G	A	G	G	G	G	G	A	G	G	G	G	A	G	G	G	G	G	G	G	G	G	G
1B	628390	A/G	wsnp_JD_c4444_5575748	A	A	A	A	G	A	A	A	A	A	G	A	A	A	A	A	G	A	A	A	A	G	A	A	A	A	A	A	A	A	A	failed
1B	629507	T/C	Excalibur_rep_c68921_433	T	T	T	T	C	T	T	T	T	T	C	T	T	T	T	T	C	T	T	T	T	C	T	T	T	T	T	T	T	T	T	failed
1B	629507	A/G	GENE-4608_569	G	G	G	G	R	G	G	G	G	G	R	G	G	G	G	G	R	G	G	G	G	R	G	G	G	G	G	G	G	G	G	R
1B	629507	A/G	IACX5712	G	G	G	G	A	G	G	G	G	G	A	G	G	G	G	G	A	G	G	G	G	A	G	G	G	G	G	G	G	G	G	R
1B	629507	A/G	Ku_c16382_213	G	G	G	G	A	G	G	G	G	G	A	G	G	G	G	G	A	G	G	G	G	A	G	G	G	G	G	G	G	G	G	G
1B	637325	A/G	Kukri_c6135_150	A	A	A	A	A	A	A	failed	G	A	A	A	A	A	A	A	A	A	A	A	A	A	G	A	A	A	A	A	A	A	A	G
1B	637325	T/G	RAC875_c4377_524	G	G	G	G	T	G	G	G	G	G	T	G	G	G	G	G	T	G	G	G	G	T	G	G	G	G	G	G	G	G	G	T
1B	637835	T/C	wsnp_Ku_c230_460618	C	C	C	C	T	C	C	C	C	C	T	C	C	C	C	C	T	C	C	C	C	T	C	C	C	C	C	C	C	C	C	T
1B	637995	A/C	Excalibur_c23734_234	A	A	A	A	A	A	A	A	A	A	A	A	A	A	A	A	A	A	M	A	A	A	A	A	A	A	A	M	A	failed	A	M
1B	637995	A/G	Kukri_c43552_238	G	G	G	G	A	G	G	G	A	A	A	G	G	A	G	G	A	G	G	G	A	A	G	A	G	G	G	G	G	G	G	G
1B	637995	T/C	Tdurum_contig11572_931	T	T	T	T	T	T	T	T	T	T	T	T	T	failed	C	T	T	C	T	T	C	T	T	C	T	C	T	failed	T	T	T	T
1B	637995	T/G	Tdurum_contig13095_97	T	T	T	T	G	T	T	T	T	T	G	T	T	T	T	T	G	T	T	T	T	G	T	T	T	T	T	failed	T	T	T	K
1B	637995	T/G	Tdurum_contig20702_229	G	G	G	G	T	G	G	G	T	T	G	G	G	T	T	G	T	G	G	T	G	T	T	G	G	T	T	failed	T	G	T	failed
1B	637995	T/C	Tdurum_contig42092_274	C	C	C	C	T	C	C	C	C	C	T	C	C	C	C	C	T	C	C	C	C	T	C	C	C	C	C	C	C	C	C	C
1B	639207	T/C	tplb0028p02_562	T	T	C	C	C	C	C	C	C	C	C	C	T	C	C	C	C	C	C	C	T	C	T	C	C	C	T	Y	C	C	C	Y
1B	640420	A/C	Tdurum_contig31130_148	A	A	failed	A	C	A	failed	A	C	A	C	A	A	A	A	A	C	A	A	A	A	C	C	A	A	A	A	A	A	A	A	A
1B	640994	T/C	BobWhite_c7333_76	C	T	T	T	C	T	T	failed	C	T	C	C	T	T	T	T	C	C	T	C	T	C	C	T	T	T	T	C	T	C	C	T
1B	640994	T/C	BS00003575_51	C	C	C	C	T	C	C	C	C	C	T	C	C	C	C	C	T	C	C	C	C	T	C	C	C	C	C	C	C	C	C	T
1B	640994	A/G	BS00062942_51	A	G	G	G	A	G	G	G	A	G	A	A	G	G	G	G	A	A	G	A	G	A	A	G	G	G	G	A	G	A	A	R
1B	640994	A/C	BS00065815_51	A	A	A	A	C	A	A	A	C	A	C	A	A	A	A	A	C	A	A	A	A	C	C	A	A	A	A	A	A	A	A	C
1B	640994	T/C	Ex_c24969_223	T	T	T	T	T	C	C	C	C	T	T	C	T	T	T	T	T	T	T	C	T	T	C	T	T	T	T	C	C	C	C	Y
1B	640994	T/C	Ex_c68416_859	C	C	C	C	C	C	C	C	C	C	C	C	C	C	C	C	C	C	T	C	C	C	C	C	C	C	C	C	C	C	C	T
1B	640994	A/G	Excalibur_c20228_135	A	A	A	A	A	A	A	A	A	A	A	G	A	A	A	A	A	A	A	G	A	A	A	A	A	A	A	G	A	G	G	R
1B	640994	T/C	Excalibur_c23779_474	T	C	C	C	T	C	C	C	T	C	T	T	C	C	C	C	T	T	C	T	C	T	T	C	C	C	C	T	C	T	T	C
1B	640994	T/C	Excalibur_c30762_713	C	C	C	C	T	C	C	C	C	C	T	C	C	C	C	C	T	C	C	C	C	T	C	C	C	C	C	C	C	C	C	Y
1B	640994	A/G	Excalibur_c4082_370	G	A	A	A	G	A	A	A	G	A	G	G	A	A	A	A	G	G	A	G	A	G	G	A	A	A	A	R	A	G	G	R
1B	640994	T/C	Excalibur_c5052_151	C	T	T	T	C	T	T	T	C	T	C	C	T	T	T	T	C	C	T	C	T	C	C	T	T	T	T	C	T	C	C	T
1B	640994	T/G	Excalibur_rep_c106001_513	G	G	G	G	G	G	G	G	T	G	G	G	G	G	G	G	G	G	T	G	G	G	T	G	G	G	G	G	G	G	G	K
1B	640994	A/G	GENE-0173_168	G	G	G	G	G	G	G	G	G	G	G	A	G	G	G	G	G	G	G	A	G	G	G	G	G	G	G	A	G	A	A	R
1B	640994	T/C	GENE-0173_290	C	C	C	C	C	C	C	C	C	C	C	T	C	C	C	C	C	C	C	T	C	C	C	C	C	C	C	T	C	T	T	Y
1B	640994	T/C	IAAV5269	T	T	T	T	C	T	T	T	T	T	C	C	T	T	T	T	C	T	T	C	T	C	T	T	T	T	T	C	T	C	C	T
1B	640994	T/C	IAAV7260	C	C	C	C	C	C	C	C	C	C	C	C	C	C	C	C	C	C	T	C	C	C	C	C	C	C	C	C	C	C	C	T
1B	640994	T/C	IAAV8661	C	C	C	C	T	C	C	C	C	C	T	T	C	C	C	C	T	C	C	T	C	T	C	C	C	C	C	T	C	T	T	Y
1B	640994	T/G	IACX1339	G	T	T	T	T	T	T	T	T	T	T	G	T	T	T	T	T	G	T	G	T	T	T	T	T	T	T	G	T	G	G	T
1B	640994	A/C	IACX8417	C	C	C	C	C	A	A	A	A	C	C	A	C	C	A	C	C	C	C	A	C	C	A	C	C	C	C	A	A	A	A	C
1B	640994	T/G	Ku_c62848_956	T	G	G	G	T	G	G	G	T	G	T	T	G	G	G	G	T	T	G	T	G	T	T	G	G	G	G	T	G	T	T	failed
1B	640994	T/C	Kukri_c11580_339	T	T	T	T	T	T	T	T	T	T	T	T	T	T	T	T	T	T	C	T	T	T	T	T	T	T	T	T	T	T	T	C
1B	640994	T/C	Kukri_c11580_818	T	T	T	T	T	T	T	T	T	T	T	C	T	T	T	T	T	T	T	C	T	T	T	T	T	T	T	C	T	C	C	Y
1B	640994	A/G	Kukri_c13156_129	G	G	G	G	G	G	G	G	G	G	G	A	G	G	G	G	G	G	G	A	G	G	G	G	G	G	G	A	G	A	A	R
1B	640994	T/C	Kukri_c2535_98	C	T	T	T	C	T	T	T	C	T	C	C	T	T	T	T	C	C	T	C	T	C	C	T	T	T	T	C	T	C	C	failed
1B	640994	T/C	Kukri_c62848_106	T	Y	C	C	T	C	C	C	T	failed	T	T	failed	C	C	C	T	T	C	T	C	T	T	C	C	C	C	T	C	T	T	Y
1B	640994	A/G	Kukri_c84940_106	G	G	G	G	G	G	G	G	G	G	G	G	G	G	G	G	G	G	A	G	G	G	G	G	G	G	G	G	G	G	G	A
1B	640994	T/C	Ra_c16069_1820	C	C	C	C	C	C	C	C	C	C	C	C	C	C	C	C	C	C	T	C	C	C	C	C	C	C	C	C	C	C	C	T
1B	640994	T/C	Ra_c30889_740	C	C	C	C	T	C	C	C	C	C	T	C	C	C	C	C	T	C	C	C	C	T	C	C	C	C	C	C	C	C	C	C
1B	640994	A/G	Ra_c70039_1705	A	A	A	A	A	A	A	A	A	A	A	A	A	A	A	A	A	A	G	A	A	A	A	A	A	A	A	A	A	A	A	G
1B	640994	A/G	Ra_c7745_1438	A	A	A	A	A	A	A	A	A	A	A	A	A	A	A	A	A	A	G	A	A	A	A	A	A	A	A	A	A	A	A	R
1B	640994	A/G	RAC875_c11749_97	G	A	A	A	G	A	A	A	G	A	G	G	A	A	A	A	G	G	A	G	A	G	G	A	A	A	A	G	A	G	G	A
1B	640994	A/G	RAC875_c16677_56	A	G	G	G	A	G	G	G	A	G	A	A	G	G	G	G	A	A	G	A	G	A	A	G	G	G	G	A	G	A	A	R
1B	640994	T/C	RAC875_c18282_1390	C	T	T	T	C	T	T	T	C	T	C	C	T	T	T	T	C	C	T	C	T	C	C	T	T	T	T	C	T	C	C	T
1B	640994	A/G	RAC875_c20420_87	G	A	A	A	G	A	A	A	G	A	G	G	A	A	A	A	G	G	A	G	A	G	G	A	A	A	A	G	A	G	G	R
1B	640994	T/G	RAC875_c20775_540	T	T	T	T	T	T	T	T	T	T	T	T	T	T	T	T	T	T	G	T	T	T	T	T	T	T	T	T	T	T	T	G
1B	640994	T/C	RAC875_c21131_3615	C	C	C	C	C	C	C	C	C	C	C	T	C	C	C	C	C	C	C	T	C	C	failed	C	C	C	C	T	C	T	T	Y
1B	640994	A/C	RAC875_c25708_503	C	A	A	A	C	A	A	A	C	A	C	C	A	A	A	A	C	C	A	C	A	C	C	A	A	A	A	C	A	C	C	failed
1B	640994	A/G	RAC875_c2972_225	A	G	G	G	A	G	G	failed	A	G	A	A	G	G	G	G	A	A	G	A	G	A	A	G	G	G	G	A	G	A	A	G
1B	640994	A/G	RAC875_c3457_65	G	G	G	G	G	A	A	A	A	G	G	A	G	G	A	G	G	G	G	A	G	G	A	G	G	G	G	A	A	A	A	G
1B	640994	A/G	RAC875_c41584_984	G	G	G	G	failed	G	G	G	R	G	R	G	G	G	G	G	failed	G	G	G	G	R	R	G	G	G	G	G	G	G	G	G
1B	640994	A/G	RAC875_c50365_521	A	A	A	A	failed	A	A	A	A	A	A	G	A	A	A	A	failed	A	A	G	A	A	A	A	A	A	A	G	A	G	G	failed
1B	640994	A/C	RAC875_c63421_83	C	A	A	A	C	A	A	A	C	A	C	C	A	A	A	A	C	C	A	C	A	C	C	A	A	A	A	C	A	C	C	failed
1B	640994	A/G	RAC875_rep_c117462_124	A	G	G	G	A	G	G	G	A	G	A	A	G	G	G	G	A	A	G	A	G	A	A	G	G	G	G	A	G	A	A	G
1B	640994	T/C	RAC875_rep_c75762_175	C	T	T	T	C	T	T	T	C	T	C	C	T	T	T	T	C	C	T	C	T	C	C	T	T	T	T	C	T	C	C	Y
1B	640994	T/G	RFL_Contig1354_663	T	G	G	G	T	G	G	G	T	G	T	T	G	G	G	G	T	T	G	T	G	T	T	G	G	G	G	failed	G	T	T	K
1B	640994	A/C	TA004184-0525	C	C	C	C	C	C	C	C	C	C	C	A	C	C	C	C	C	C	C	A	C	C	C	C	C	C	C	A	C	A	A	C
1B	640994	T/C	Tdurum_contig13391_680	T	T	T	T	T	T	T	T	T	T	T	C	T	T	T	T	T	T	T	C	T	T	T	T	T	T	T	Y	T	C	C	T
1B	640994	A/G	Tdurum_contig14650_689	A	G	G	G	A	G	G	G	A	G	A	A	G	G	G	G	A	A	G	A	G	A	A	G	G	G	G	A	G	A	A	G
1B	640994	A/C	Tdurum_contig31201_201	A	C	C	C	A	C	C	C	A	C	A	A	C	C	C	C	A	A	C	A	C	A	A	C	C	C	C	failed	C	A	A	M
1B	640994	A/G	Tdurum_contig31201_380	G	A	A	A	G	A	A	A	G	A	G	G	A	A	A	A	G	G	A	G	A	G	G	A	A	A	A	G	A	G	G	failed
1B	640994	A/C	Tdurum_contig31624_230	A	A	A	A	A	A	A	A	C	A	A	C	A	A	A	A	A	A	A	C	A	A	C	A	A	A	A	C	A	C	C	A
1B	640994	T/C	Tdurum_contig42289_936	C	C	C	C	C	C	C	C	C	C	C	T	C	C	C	C	C	C	C	T	C	C	C	C	C	C	C	Y	C	T	T	C
1B	640994	T/C	Tdurum_contig60547_330	C	C	C	C	C	C	C	C	C	C	C	T	C	C	C	C	C	C	C	T	C	C	C	C	C	C	C	Y	C	T	T	C
1B	640994	T/C	Tdurum_contig60809_255	T	T	T	T	T	T	T	T	T	T	T	C	T	T	T	T	T	T	T	C	T	T	T	T	T	T	T	C	T	C	C	T
1B	640994	A/C	Tdurum_contig60809_268	C	C	C	C	C	C	C	C	C	C	C	A	C	C	C	C	C	C	C	A	C	C	C	C	C	C	C	M	C	A	A	M
1B	640994	A/G	Tdurum_contig63991_186	G	G	G	G	G	G	G	G	G	G	G	A	G	G	G	G	G	G	G	A	G	G	G	G	G	G	G	A	G	A	A	R
1B	640994	T/G	Tdurum_contig63991_280	G	G	G	G	G	G	G	G	G	G	G	T	G	G	G	G	G	G	G	T	G	G	G	G	G	G	G	T	G	T	T	K
1B	640994	T/C	Tdurum_contig63991_404	T	T	T	T	T	T	T	T	T	T	T	C	T	T	T	T	T	T	T	C	T	T	T	T	T	T	T	C	T	C	C	Y
1B	640994	T/C	tplb0024i16_1177	C	C	C	C	C	C	C	C	C	C	C	T	C	C	C	C	C	C	C	T	C	C	C	C	C	C	C	T	C	T	T	C
1B	640994	A/G	wsnp_Ex_c11177_18096010	G	A	A	A	G	A	A	A	G	A	G	G	A	A	A	A	G	G	A	G	A	G	G	A	A	A	A	G	A	G	G	failed
1B	640994	A/G	wsnp_Ex_c14_27570	G	A	A	failed	G	A	A	A	G	A	G	G	failed	A	A	failed	G	G	A	G	A	G	G	A	A	A	R	G	A	G	G	A
1B	640994	T/C	wsnp_Ex_rep_c69266_68192766	T	T	T	T	C	T	T	T	T	T	C	C	T	T	T	T	C	T	T	C	T	C	T	T	T	T	T	C	T	C	C	T
1B	640994	T/C	wsnp_Ku_c62848_63784645	T	C	C	C	T	C	C	C	T	C	T	T	C	C	C	C	T	T	C	T	C	T	T	C	C	C	C	T	C	T	T	C
1B	643005	T/C	Tdurum_contig19102_84	T	C	C	C	T	C	C	C	T	C	T	T	C	C	C	C	T	T	C	T	failed	T	T	C	C	C	C	T	C	T	T	failed
1B	643164	T/G	BobWhite_rep_c66146_237	G	G	G	G	G	T	T	T	T	G	G	T	G	G	T	G	G	G	G	T	G	G	T	G	G	G	G	failed	T	T	T	G
1B	643164	T/G	CAP7_rep_c12580_266	T	G	G	G	T	G	G	G	T	G	T	T	G	G	G	G	T	T	G	T	G	T	T	G	G	G	G	K	G	T	T	G
1B	643164	A/G	Excalibur_c15885_1145	A	G	G	G	A	G	G	G	A	G	A	A	G	G	G	G	A	A	A	A	G	A	A	G	G	G	G	failed	G	A	A	G
1B	643164	A/G	JD_c2834_381	A	A	A	A	A	A	A	A	A	A	A	G	A	A	A	A	A	A	A	G	A	A	A	A	A	A	A	G	A	G	G	A
1B	643164	A/C	Ku_c31251_565	C	A	A	A	C	A	A	A	C	A	C	C	A	A	A	A	C	C	C	C	A	C	failed	A	A	A	A	C	A	C	C	A
1B	643164	A/G	Kukri_c10308_342	G	G	G	G	G	G	G	G	A	G	G	A	G	G	G	G	G	G	G	A	G	G	A	G	G	G	G	failed	G	A	A	G
1B	643164	A/G	Kukri_c62848_1581	G	A	A	A	G	A	A	A	G	A	G	G	A	A	A	A	G	G	A	G	A	G	G	A	A	A	A	failed	A	G	G	A
1B	643164	T/C	Kukri_c62848_1632	C	T	T	T	C	T	T	T	C	T	C	C	T	T	T	T	C	C	T	C	T	C	C	T	T	T	T	C	T	C	C	T
1B	643164	T/C	Kukri_rep_c104432_136	failed	T	T	T	T	T	T	T	C	T	T	T	T	T	T	T	T	C	C	T	T	T	C	T	T	T	T	T	T	T	T	T
1B	643164	T/C	Kukri_rep_c68583_931	T	C	C	C	T	C	C	C	T	C	T	T	C	C	C	C	T	T	C	T	C	T	T	C	C	C	C	T	C	T	T	C
1B	643164	A/G	RFL_Contig2784_641	G	A	A	A	G	A	A	A	G	A	G	G	A	A	A	A	G	G	A	G	A	G	G	A	A	A	A	G	A	G	G	A
1B	643164	T/C	Tdurum_contig288_253	T	T	T	T	T	T	T	T	T	T	T	C	T	T	T	T	T	T	T	C	T	T	T	T	T	T	T	C	T	C	C	T
1B	643164	A/C	Tdurum_contig42289_1857	A	A	A	A	A	A	A	A	A	A	A	C	A	A	A	A	A	A	A	C	A	A	A	A	A	A	A	C	A	C	C	A
1B	643164	A/C	Tdurum_contig7497_570	C	C	C	C	C	C	C	C	C	C	C	A	C	C	C	C	C	C	C	A	C	C	C	C	C	C	C	A	C	A	A	C
1B	643164	T/C	Tdurum_contig83763_107	C	T	T	T	C	T	T	T	C	T	C	C	T	T	T	T	C	C	C	C	T	C	C	T	T	T	T	Y	T	C	C	T
1B	643164	T/C	tplb0024i16_800	T	T	T	T	T	T	T	T	T	T	T	C	T	T	T	T	T	T	T	C	T	T	T	T	T	T	T	failed	T	C	C	T
1B	644600	A/G	BobWhite_c13450_712	A	A	A	A	A	A	A	A	G	A	A	A	A	A	A	A	A	A	G	A	A	A	G	A	A	A	A	A	A	A	A	G
1B	644600	T/C	BobWhite_c15603_69	T	T	T	T	T	T	T	T	C	T	T	T	T	T	T	T	T	T	C	T	T	T	C	T	T	T	T	failed	T	T	T	C
1B	644600	T/C	BS00038778_51	T	T	T	T	C	T	T	T	T	T	C	C	T	T	T	T	C	T	C	C	T	C	T	T	T	T	T	C	T	C	C	C
1B	644600	A/G	Excalibur_c27675_1815	A	A	A	A	A	A	A	A	A	A	A	G	A	A	A	A	A	A	A	G	A	A	A	A	A	A	A	failed	A	G	G	A
1B	644600	A/G	IAAV7757	A	A	A	A	A	A	A	A	G	A	A	A	A	A	A	A	A	A	G	A	A	A	G	A	A	A	A	A	A	A	A	G
1B	644600	A/G	Kukri_c31554_437	A	A	A	A	A	A	A	A	G	A	A	A	A	A	A	A	A	A	G	A	A	A	G	A	A	A	A	failed	A	A	A	G
1B	644600	A/G	RAC875_c7236_3265	G	G	G	G	G	G	G	G	A	G	G	G	G	G	G	G	G	G	A	G	G	G	A	G	G	G	G	R	G	G	G	A
1B	644600	T/C	RAC875_c8662_762	C	C	C	C	C	C	C	C	C	C	C	T	C	C	C	C	C	C	C	T	C	C	C	C	C	C	C	Y	C	T	T	C
1B	644600	T/C	TA013374-0567	T	T	T	T	T	T	T	T	C	T	T	T	T	T	T	T	T	T	C	T	T	T	C	T	T	T	T	T	T	T	T	C
1B	644600	A/G	Tdurum_contig29769_202	G	G	G	G	G	G	G	G	G	G	G	A	G	G	G	G	G	G	G	A	G	G	G	G	G	G	G	failed	G	A	A	G
1B	648557	T/C	BS00050126_51	T	C	C	C	T	C	C	C	T	C	T	C	C	C	C	C	T	T	T	C	C	T	T	C	C	C	C	C	C	C	C	C
1B	648557	A/G	Excalibur_c6497_535	G	A	A	A	G	A	A	A	G	A	G	A	A	A	A	A	G	G	G	A	A	G	G	A	A	A	A	A	A	A	A	G
1B	648557	A/C	IAAV3232	failed	A	A	A	C	C	C	C	C	A	C	C	A	A	C	A	C	A	C	C	A	C	C	A	A	A	A	C	C	C	C	C
1B	648557	A/C	Kukri_c45663_496	C	C	C	C	C	C	C	C	C	C	C	A	C	C	C	C	C	C	C	A	C	C	C	C	C	C	C	M	C	A	A	M
1B	648908	T/G	BobWhite_c13450_2100	T	T	T	T	T	T	T	T	G	T	T	T	T	T	T	T	T	T	G	T	T	T	G	T	T	T	T	T	T	T	T	G
1B	648908	T/C	BobWhite_c1456_615	T	T	T	T	T	C	C	C	C	T	T	C	T	T	C	T	T	T	T	C	T	T	C	T	T	T	T	C	C	C	C	Y
1B	648908	A/G	BobWhite_rep_c62985_546	G	G	G	G	A	G	G	G	G	G	A	G	G	G	G	G	A	G	G	G	G	A	G	G	G	G	G	R	G	G	G	A
1B	648908	T/G	BS00003600_51	T	T	T	T	T	G	T	G	T	G	T	T	T	G	G	T	failed	T	failed	T	T	T	T	failed	T	K	T	T	T	G	G	T
1B	648908	A/G	BS00009731_51	A	A	A	A	A	G	A	G	A	G	A	A	A	G	G	A	A	A	A	A	A	failed	A	A	A	A	A	failed	A	G	G	R
1B	648908	A/G	BS00010875_51	A	A	A	A	G	A	A	A	A	A	G	A	A	A	A	A	G	A	A	A	A	G	A	A	A	A	A	A	A	A	A	G
1B	648908	T/C	BS00011465_51	C	C	C	C	C	C	T	C	C	C	C	T	C	C	C	C	C	C	T	T	C	C	C	C	C	T	C	T	T	C	C	Y
1B	648908	A/G	BS00022104_51	G	G	G	G	G	A	A	A	A	G	G	A	G	G	R	G	G	G	G	A	G	G	A	G	G	G	G	A	A	A	A	G
1B	648908	A/G	BS00022218_51	A	A	A	A	G	A	A	A	A	A	G	A	A	A	A	A	G	A	A	A	A	G	A	A	A	A	A	A	A	A	A	G
1B	648908	A/G	BS00022317_51	G	G	G	G	A	G	G	G	G	G	A	G	G	G	G	G	A	G	G	G	G	A	G	G	G	G	G	G	G	G	G	A
1B	648908	A/C	BS00022490_51	C	C	C	C	C	C	A	C	C	C	C	A	C	C	C	C	C	C	A	A	C	C	C	C	C	A	C	A	A	C	C	failed
1B	648908	A/G	BS00022722_51	A	G	G	G	G	G	G	G	A	G	G	G	G	G	G	G	G	A	A	G	G	G	A	G	G	G	G	G	G	G	G	G
1B	648908	T/C	BS00023006_51	C	C	C	C	T	C	C	C	C	C	T	C	C	C	C	C	T	C	C	C	C	T	C	C	C	C	C	C	C	C	C	T
1B	648908	A/G	BS00023302_51	A	G	G	G	A	G	G	G	A	G	A	G	G	G	G	G	A	A	A	G	G	A	A	G	G	G	G	G	G	G	G	G
1B	648908	A/G	BS00029345_51	G	G	G	G	G	A	G	R	G	R	G	G	G	R	A	G	G	G	G	G	G	G	G	G	G	G	G	G	G	A	A	G
1B	648908	A/G	BS00033332_51	G	A	G	G	A	A	G	A	G	A	A	A	G	G	G	A	G	G	G	A	G	G	G	G	A	G	A	failed	G	A	G	A
1B	648908	A/G	BS00036121_51	failed	G	G	G	G	G	G	G	A	G	G	G	G	G	G	G	G	A	A	G	G	G	A	G	G	G	G	G	G	G	G	G
1B	648908	T/G	BS00037306_51	G	T	T	T	G	T	T	T	G	T	G	G	T	T	T	T	G	G	G	G	T	G	G	T	T	T	T	G	T	G	G	G
1B	648908	T/C	BS00041010_51	C	C	C	C	C	T	C	T	C	T	C	C	C	T	T	C	C	C	C	C	C	C	C	C	C	C	C	C	C	T	T	C
1B	648908	T/G	BS00043071_51	G	G	G	G	T	G	failed	G	G	G	T	G	G	G	G	G	T	G	G	G	G	T	G	G	G	G	G	G	G	G	G	T
1B	648908	T/C	BS00047700_51	T	C	C	C	T	C	C	C	T	C	T	C	C	C	C	C	T	T	T	C	C	T	T	C	C	C	C	C	C	C	C	Y
1B	648908	T/C	BS00050457_51	C	T	T	T	C	T	T	T	C	T	C	T	T	T	T	T	C	C	C	T	T	C	C	T	T	T	T	T	T	T	T	T
1B	648908	T/C	BS00063676_51	T	T	T	T	C	T	T	T	T	T	C	T	T	T	T	T	C	T	T	T	T	C	T	T	T	T	T	T	T	T	T	Y
1B	648908	A/G	BS00063866_51	G	A	A	A	G	A	A	A	G	A	G	A	A	A	A	A	G	G	G	A	A	G	G	A	A	A	A	A	A	A	A	A
1B	648908	A/G	BS00063885_51	G	G	G	G	G	A	A	A	G	G	G	A	G	G	G	G	G	G	G	A	G	G	G	G	G	A	G	A	A	A	A	failed
1B	648908	A/G	BS00064438_51	G	G	G	G	G	G	A	G	G	G	G	A	G	G	G	G	G	G	A	A	G	G	G	G	G	A	G	failed	A	G	G	failed
1B	648908	T/C	BS00065139_51	C	T	T	T	C	T	T	failed	C	T	C	T	T	T	T	T	C	C	C	T	T	C	C	T	T	T	T	T	T	T	T	T
1B	648908	T/C	BS00066040_51	T	C	C	C	T	C	C	C	T	C	T	C	C	C	C	C	T	T	T	C	C	T	T	C	C	C	C	C	C	C	C	Y
1B	648908	A/G	BS00067743_51	A	A	A	A	G	A	A	A	A	A	G	A	A	A	A	A	G	A	A	A	A	G	A	A	A	A	A	A	A	A	A	G
1B	648908	A/G	BS00068246_51	A	A	A	A	G	A	A	A	A	A	G	A	A	A	A	A	G	A	A	A	A	G	A	A	A	A	A	A	A	A	A	G
1B	648908	T/G	BS00068512_51	G	G	G	G	T	G	G	G	G	G	T	G	G	G	G	G	T	G	G	G	G	T	G	G	G	G	G	G	G	G	G	T
1B	648908	A/G	BS00068779_51	A	A	G	G	G	G	G	A	G	A	G	G	G	A	G	G	G	A	G	G	A	G	G	A	G	A	G	G	G	G	G	failed
1B	648908	A/G	BS00073373_51	A	G	G	G	A	G	G	G	A	G	A	G	G	G	G	G	A	A	A	G	G	A	A	G	G	G	G	G	G	G	G	R
1B	648908	T/C	BS00077353_51	T	C	C	C	T	C	C	C	T	C	T	C	C	C	C	C	T	T	T	C	C	T	T	C	C	C	C	C	C	C	C	C
1B	648908	T/G	BS00088264_51	G	T	T	T	T	T	T	T	G	T	T	T	T	T	T	T	T	G	G	T	T	T	G	T	T	T	T	T	T	T	T	failed
1B	648908	A/G	BS00090553_51	G	G	G	G	A	G	G	G	G	G	A	G	G	G	G	G	A	G	G	G	G	A	G	G	G	G	G	G	G	G	G	G
1B	648908	T/G	BS00091640_51	T	G	G	G	G	G	G	G	T	G	G	G	G	G	G	G	G	T	T	G	G	G	T	G	G	G	G	G	G	G	G	G
1B	648908	T/C	BS00097433_51	C	C	C	C	T	C	C	C	C	C	T	C	C	C	C	C	T	C	C	C	C	T	C	C	C	C	C	failed	C	C	C	T
1B	648908	A/G	BS00106581_51	A	A	A	A	G	A	A	A	A	A	G	A	A	A	A	A	G	A	A	A	A	G	A	A	A	A	A	A	A	A	A	G
1B	648908	A/G	CAP12_c3646_110	G	G	G	G	G	G	G	G	A	G	G	G	G	G	G	G	G	G	R	G	G	G	R	G	G	G	G	G	G	G	G	failed
1B	648908	T/C	CAP7_c1241_128	C	C	C	C	C	T	T	T	T	C	C	T	C	C	T	C	C	C	C	T	C	C	T	C	C	C	C	T	T	T	T	Y
1B	648908	A/G	CAP8_c4506_82	G	A	A	A	G	A	A	A	G	A	G	A	A	A	A	A	G	G	G	A	A	G	G	A	A	A	A	A	A	A	A	A
1B	648908	A/G	Ex_c19477_336	G	A	A	A	A	A	A	A	G	A	A	A	A	A	A	A	A	G	G	A	A	A	G	A	A	A	A	R	A	A	A	R
1B	648908	T/C	Excalibur_c100908_482	T	T	T	T	T	C	C	C	T	C	T	C	T	C	C	T	T	T	T	C	T	T	T	T	T	T	T	C	C	C	C	T
1B	648908	T/C	Excalibur_c18876_334	C	C	C	C	T	C	C	C	C	C	T	C	C	C	C	C	T	C	T	C	C	T	C	C	C	C	C	C	C	C	C	T
1B	648908	T/C	Excalibur_c27675_912	T	T	T	T	T	T	T	T	T	failed	T	C	T	T	T	T	T	T	failed	C	T	T	T	T	T	T	T	C	T	C	C	Y
1B	648908	A/G	Excalibur_c32608_500	G	G	G	G	G	A	A	A	A	G	G	A	G	G	A	G	G	G	G	A	G	G	A	G	G	G	G	A	A	A	A	failed
1B	648908	A/G	Excalibur_c51643_145	A	A	A	A	A	A	A	A	A	A	A	G	A	A	A	A	A	A	A	G	A	A	A	A	A	A	A	G	A	G	G	R
1B	648908	A/G	Excalibur_rep_c106174_390	G	G	G	G	G	A	A	A	A	G	G	A	G	G	A	G	G	G	G	A	G	G	A	G	G	G	G	A	A	A	A	G
1B	648908	A/G	Excalibur_rep_c67757_264	G	G	G	G	G	G	G	G	A	G	G	G	G	G	G	G	G	G	A	G	G	G	A	G	G	G	G	G	G	G	G	R
1B	648908	T/C	Excalibur_s113941_196	T	T	T	T	T	T	T	T	C	T	T	T	T	T	T	T	T	T	C	T	T	T	C	T	T	T	T	T	T	T	T	Y
1B	648908	A/G	IAAV1158	G	G	G	G	G	G	A	G	G	G	G	A	G	G	G	G	G	G	A	A	G	G	G	G	G	A	G	G	A	G	G	A
1B	648908	A/G	IAAV2764	G	G	G	G	G	G	G	G	A	G	G	G	G	G	G	G	G	G	A	G	G	G	A	G	G	G	G	G	G	G	G	R
1B	648908	T/C	IACX8452	C	T	T	T	T	T	T	T	C	T	T	T	T	T	T	T	T	C	C	T	T	T	C	T	T	T	T	failed	T	T	T	Y
1B	648908	A/G	JD_c10376_670	G	G	G	G	G	G	A	G	G	G	G	A	G	G	G	G	G	G	G	A	G	G	G	G	G	G	G	R	A	G	G	G
1B	648908	T/C	Ku_c20833_518	C	T	T	T	C	T	T	failed	C	T	C	C	T	T	T	T	C	C	C	C	T	C	C	T	T	T	T	C	T	C	C	C
1B	648908	A/C	Ku_c3893_771	C	C	C	C	C	C	C	C	C	C	C	C	C	C	C	C	C	C	A	C	C	C	C	C	C	C	C	C	C	C	C	M
1B	648908	T/C	Ku_c8767_1245	C	C	C	C	C	C	T	C	C	C	C	T	C	C	C	C	C	C	C	T	C	C	C	C	C	C	C	T	T	C	C	Y
1B	648908	T/C	Kukri_c10593_1064	T	T	T	T	T	C	T	C	T	C	T	T	T	C	C	T	T	T	T	T	T	T	T	T	T	T	T	T	failed	C	C	Y
1B	648908	T/C	Kukri_c12063_1652	C	T	T	T	T	T	T	T	C	T	T	T	T	T	T	T	T	C	C	T	T	T	C	T	T	T	T	T	T	T	T	T
1B	648908	T/C	Kukri_c12936_1505	T	T	T	T	T	T	T	T	C	T	T	T	T	T	T	T	T	T	C	T	T	T	C	T	T	T	T	failed	T	T	T	C
1B	648908	T/C	Kukri_c14968_674	T	T	T	T	C	T	T	T	T	T	C	T	T	T	T	T	C	T	T	T	T	C	T	T	T	T	T	T	T	T	T	failed
1B	648908	A/C	Kukri_c19641_477	A	C	C	C	C	C	C	C	A	C	C	C	C	C	C	C	C	A	A	C	C	C	A	C	C	C	C	C	C	C	C	C
1B	648908	A/G	Kukri_c19641_889	A	G	G	G	G	G	G	G	A	G	G	G	G	G	G	G	G	A	A	G	G	G	A	G	G	G	G	G	G	G	G	G
1B	648908	T/C	Kukri_c27690_411	C	T	T	T	T	T	T	T	C	T	T	T	T	T	T	T	T	C	C	T	T	T	C	T	T	T	T	T	T	T	T	T
1B	648908	A/C	Kukri_c37856_123	C	C	C	C	C	A	A	A	C	C	C	A	C	C	A	C	C	C	C	A	C	C	C	C	C	C	C	A	A	A	A	C
1B	648908	T/C	Kukri_c65759_98	T	C	C	C	C	C	C	C	T	C	C	C	C	C	C	C	C	T	T	C	C	C	T	C	C	C	C	failed	C	C	C	Y
1B	648908	T/C	Kukri_c76762_166	C	C	C	C	C	T	T	T	C	C	C	T	C	C	T	C	C	C	C	T	C	C	C	C	C	C	C	Y	T	T	T	C
1B	648908	T/C	Kukri_c8308_245	C	C	C	C	C	T	C	T	C	T	C	C	C	T	T	C	C	C	C	C	C	C	C	C	C	C	C	C	C	T	T	C
1B	648908	A/G	Kukri_rep_c104432_114	G	A	A	A	A	A	A	A	G	A	A	A	A	A	A	A	A	G	G	A	A	A	G	A	A	A	A	A	A	A	A	A
1B	648908	A/G	Kukri_rep_c104432_409	G	A	A	A	A	A	A	A	G	A	A	A	A	A	A	A	A	G	G	A	A	A	G	A	A	A	A	failed	A	A	A	A
1B	648908	T/C	Kukri_rep_c106406_265	T	T	T	T	T	T	T	T	T	T	T	C	T	T	T	T	T	T	T	C	T	T	T	T	T	T	T	C	T	C	C	Y
1B	648908	T/C	Kukri_rep_c107366_103	T	C	C	C	C	C	C	C	T	C	C	C	C	C	C	C	C	T	T	C	C	C	T	C	C	C	C	C	C	C	C	C
1B	648908	A/G	Kukri_rep_c111517_289	G	G	G	G	G	G	G	G	G	G	G	A	G	G	G	G	G	G	G	A	G	G	G	G	G	G	G	failed	G	A	A	R
1B	648908	A/C	Kukri_rep_c70738_896	C	C	C	C	C	A	C	A	C	A	C	C	C	A	A	C	C	C	C	C	C	C	C	C	C	C	C	C	C	A	A	C
1B	648908	T/C	Ra_c21902_654	T	T	T	T	T	C	C	C	T	T	T	C	T	T	C	T	T	T	T	C	T	T	T	T	T	T	T	C	C	C	C	Y
1B	648908	T/C	RAC875_c21274_235	T	T	T	T	T	C	C	C	C	T	T	C	T	T	failed	T	T	T	T	C	T	T	C	T	T	T	T	C	C	C	C	T
1B	648908	T/C	RAC875_c3457_303	C	C	C	C	C	T	T	T	T	C	C	T	C	C	T	C	C	C	C	T	C	C	T	C	C	C	C	T	T	T	T	C
1B	648908	A/G	RAC875_c53382_120	A	G	G	G	G	G	G	G	A	G	G	A	G	G	G	G	G	A	A	A	G	G	A	G	G	G	G	A	G	A	A	G
1B	648908	T/C	RAC875_c61851_238	T	T	T	T	T	T	T	T	T	T	T	T	T	T	T	T	T	T	T	T	T	T	T	T	T	T	T	T	T	T	C	Y
1B	648908	T/C	RAC875_rep_c108085_570	C	C	C	C	C	C	T	C	C	C	C	T	C	C	C	C	C	C	C	T	C	C	C	C	C	C	C	T	T	C	C	Y
1B	648908	T/C	RAC875_rep_c87552_86	T	C	C	C	C	C	C	C	T	C	C	C	C	C	C	C	C	T	T	C	C	C	T	C	C	C	C	C	C	C	C	C
1B	648908	T/C	RFL_Contig1354_484	C	T	T	T	C	T	T	T	C	T	C	C	T	T	T	T	C	C	T	C	T	C	C	T	T	T	T	C	T	C	C	Y
1B	648908	A/G	TA004324-0491	A	A	A	A	A	G	G	G	G	A	A	G	A	A	G	A	A	A	G	G	A	A	G	A	A	A	A	G	G	G	G	R
1B	648908	T/C	TA005764-0704	C	C	C	C	T	C	C	C	C	C	T	C	C	C	C	C	T	C	C	C	C	T	C	C	C	C	C	failed	C	C	C	T
1B	648908	T/C	Tdurum_contig11660_328	C	T	T	T	T	T	T	T	T	T	T	C	T	T	T	T	T	C	T	C	T	T	T	T	T	T	T	C	T	C	C	T
1B	648908	T/C	Tdurum_contig11692_131	T	C	C	C	T	C	C	C	T	C	T	T	C	C	C	C	T	T	T	T	C	T	T	C	C	C	C	T	C	T	T	T
1B	648908	A/C	Tdurum_contig11877_785	C	C	C	C	C	A	C	A	C	C	C	C	C	C	A	C	C	C	C	C	C	C	C	C	C	C	C	C	C	A	A	C
1B	648908	A/G	Tdurum_contig31149_408	A	A	A	A	G	A	A	A	G	A	G	A	A	A	A	A	G	A	A	A	A	G	G	A	A	A	A	A	A	A	A	G
1B	648908	T/C	Tdurum_contig42182_6396	C	C	C	C	C	T	C	T	C	T	C	C	C	T	T	C	C	C	C	C	C	C	C	C	C	C	C	C	C	T	T	C
1B	648908	T/C	Tdurum_contig43910_1429	T	T	C	C	T	T	T	T	T	C	T	T	C	C	T	C	T	C	T	T	T	T	T	C	C	T	C	T	T	T	C	T
1B	648908	A/G	Tdurum_contig47456_182	G	G	G	G	G	A	G	A	G	A	G	G	G	A	A	G	G	G	G	G	G	G	G	G	G	G	G	G	G	A	A	G
1B	648908	T/C	Tdurum_contig47456_430	T	T	T	T	T	T	T	T	T	T	T	T	T	T	T	T	T	T	T	T	T	T	T	T	T	T	T	T	T	C	C	T
1B	648908	T/C	Tdurum_contig48396_341	T	T	T	T	T	T	T	T	T	T	T	C	T	T	T	T	T	T	T	C	T	T	T	T	T	T	T	Y	T	C	C	T
1B	648908	A/G	Tdurum_contig49660_719	A	A	A	A	A	A	A	A	A	A	A	A	A	A	A	A	A	A	A	A	A	A	A	A	A	A	A	A	A	A	G	R
1B	648908	T/C	Tdurum_contig51348_326	C	C	C	C	C	C	T	C	C	C	C	T	C	C	C	C	C	C	T	T	C	C	C	C	C	T	C	T	T	C	C	T
1B	648908	T/C	Tdurum_contig53888_107	T	T	T	T	T	C	T	C	T	C	T	T	T	C	C	T	T	T	T	T	T	T	T	T	T	T	T	failed	T	C	C	Y
1B	648908	A/C	Tdurum_contig53888_350	C	C	C	C	C	A	C	A	C	A	C	C	C	A	A	C	C	C	C	C	C	C	C	C	C	C	C	C	C	A	A	C
1B	648908	T/C	Tdurum_contig60547_129	T	T	T	T	T	T	T	T	T	T	T	C	T	T	T	T	T	T	T	C	T	T	T	T	T	T	T	C	T	C	C	T
1B	648908	A/G	Tdurum_contig61425_242	G	G	G	G	G	G	A	G	G	G	G	A	G	G	G	G	G	G	A	A	G	G	G	G	G	A	G	A	A	G	G	R
1B	648908	A/G	Tdurum_contig61854_831	G	G	G	G	G	G	G	G	G	G	G	G	G	G	G	G	G	G	G	G	G	G	G	G	G	G	G	G	G	G	A	R
1B	648908	A/C	Tdurum_contig6949_697	C	C	C	C	C	C	C	C	C	C	C	C	C	C	C	C	C	C	C	C	C	C	C	C	C	C	C	C	C	A	A	C
1B	648908	A/G	Tdurum_contig69821_141	G	G	G	G	G	G	A	G	G	G	G	A	G	G	G	G	G	G	A	A	G	G	G	G	G	A	G	R	A	G	G	R
1B	648908	T/G	Tdurum_contig81435_288	G	G	G	G	G	G	T	G	G	G	G	T	G	G	G	G	G	G	T	T	G	G	G	G	G	T	G	failed	T	G	G	K
1B	648908	T/C	Tdurum_contig84184_124	T	T	T	T	T	C	T	C	T	C	T	T	T	C	C	T	T	T	T	T	T	T	T	failed	T	T	T	Y	T	C	C	Y
1B	648908	T/C	wsnp_BE444846B_Ta_2_2	T	T	T	T	C	T	T	T	T	T	C	T	T	T	T	T	C	T	T	T	T	C	T	T	T	T	T	T	T	T	T	Y
1B	648908	A/G	wsnp_BG607036B_Ta_1_1	G	A	A	A	G	A	A	A	G	A	G	G	A	A	A	A	G	G	G	G	A	G	G	A	A	A	A	G	A	G	G	G
1B	648908	T/C	wsnp_Ex_c10233_16784994	T	T	T	T	T	T	T	T	T	T	T	C	T	T	T	T	T	T	T	C	T	T	T	T	T	T	T	C	T	T	T	T
1B	648908	A/G	wsnp_Ex_c1429_2744367	G	A	A	A	G	A	A	A	G	A	G	G	A	A	A	A	G	G	G	G	A	G	G	A	A	A	A	G	A	G	G	G
1B	648908	T/C	wsnp_Ex_c1429_2745237	C	C	C	C	C	C	C	C	C	C	C	C	C	C	C	C	C	C	T	C	C	C	C	C	C	C	C	C	C	C	C	T
1B	648908	A/G	wsnp_Ex_c15934_24341135	A	A	A	A	A	G	A	G	A	G	A	A	A	G	G	A	A	A	A	A	A	A	A	failed	A	A	A	R	A	G	G	R
1B	648908	T/G	wsnp_Ex_c30805_39678077	G	G	G	G	G	T	G	T	G	T	G	G	G	T	T	G	G	G	G	G	G	G	G	G	G	G	G	G	G	T	T	G
1B	648908	A/G	wsnp_Ex_c37635_45347415	A	A	A	A	A	A	A	A	G	A	A	A	A	A	A	A	A	A	G	A	A	A	G	A	A	A	A	A	A	A	A	failed
1B	648908	T/C	wsnp_Ex_c38116_45719983	T	T	T	T	T	T	T	T	C	T	T	T	T	T	T	T	T	T	C	T	T	T	C	T	T	T	T	T	T	T	T	Y
1B	648908	T/C	wsnp_Ex_c5947_10431109	C	C	C	C	T	C	C	C	C	C	T	C	C	C	C	C	T	C	T	C	C	T	C	C	C	C	C	C	C	C	C	Y
1B	648908	T/C	wsnp_Ex_c6022_10552811	T	T	T	T	T	C	T	C	T	C	T	T	T	C	C	T	T	T	T	T	T	T	T	T	T	T	T	failed	T	C	C	Y
1B	648908	T/C	wsnp_Ex_c9902_16309166	T	T	T	T	T	T	T	T	C	T	T	T	T	T	T	T	T	T	C	T	T	T	C	T	T	T	T	T	T	T	T	Y
1B	648908	T/G	wsnp_Ex_rep_c68573_67416138	G	G	G	G	G	T	G	T	G	T	G	G	G	T	T	G	G	G	G	G	G	G	G	G	G	G	G	G	G	T	T	G
1B	648908	T/G	wsnp_Ra_c21132_30487331	G	G	G	G	G	G	G	G	T	G	G	G	G	G	G	G	G	G	T	G	G	G	T	G	G	G	G	G	G	G	G	T
1B	650823	A/G	tplb0050c03_1003	A	A	A	A	G	A	A	A	G	A	G	G	A	A	A	A	A	A	G	G	A	G	A	A	A	A	A	A	G	G	G	R
1B	653567	T/G	BS00009270_51	T	T	T	T	G	G	G	G	T	T	G	G	T	T	T	T	G	T	G	G	T	G	T	T	T	G	T	G	G	G	G	T
1B	653567	A/C	IACX7450	A	A	A	A	C	C	C	C	A	A	C	C	A	A	A	A	C	A	C	C	A	C	A	A	A	C	A	C	C	C	C	A
1B	653567	T/C	Ku_c56327_481	T	T	T	T	T	T	T	T	C	T	T	T	T	T	T	T	T	T	C	T	T	T	C	T	T	T	T	T	T	T	T	C
1B	653567	T/C	Kukri_c49091_371	C	C	C	C	C	C	C	C	T	C	C	C	C	C	C	C	C	C	T	C	C	C	T	C	C	C	C	C	C	C	C	T
1B	653567	A/G	Kukri_rep_c71291_155	A	A	A	A	A	A	A	A	G	A	A	A	A	A	A	A	A	A	G	A	A	A	G	A	A	A	A	A	A	A	A	G
1B	653567	T/C	Tdurum_contig43346_108	C	C	C	C	C	C	C	C	C	C	C	T	C	C	C	C	C	C	C	T	C	C	C	C	C	C	C	T	C	T	T	C
1B	653567	A/G	tplb0059c20_2221	A	G	G	G	A	G	G	G	A	G	A	G	G	G	G	G	A	A	A	G	G	A	A	G	G	G	G	G	G	G	G	G
1B	653567	T/C	wsnp_RFL_Contig4726_5654774	T	T	T	T	T	C	C	C	T	T	T	C	T	T	T	T	T	T	C	C	T	T	T	T	T	C	T	C	C	C	C	Y
1B	654206	T/C	BobWhite_c7577_69	T	T	T	T	T	C	C	C	T	C	T	C	T	C	C	T	T	T	T	C	T	T	T	T	T	T	T	C	C	C	C	Y
1B	654206	T/C	CAP7_rep_c10850_139	T	T	T	T	T	C	C	C	T	T	T	C	T	T	C	T	T	T	T	C	T	T	T	T	T	T	T	C	C	C	C	Y
1B	654206	A/G	CAP7_rep_c7114_55	G	G	G	G	G	G	A	G	G	G	G	A	G	G	G	G	G	G	G	A	G	G	G	G	G	G	G	A	A	G	G	R
1B	654206	T/C	Ex_c34713_501	T	T	T	T	T	C	C	C	T	T	T	C	T	T	C	T	T	T	T	C	T	T	T	T	T	T	T	C	C	C	C	Y
1B	654206	A/G	Excalibur_c3140_697	G	G	G	G	G	G	A	G	G	G	G	A	G	G	G	G	G	G	G	A	G	G	G	G	G	G	G	R	A	G	G	failed
1B	654206	T/C	GENE-0116_102	T	T	T	T	T	T	C	T	T	T	T	C	T	T	T	T	T	T	T	C	T	T	T	T	T	T	T	C	C	T	T	Y
1B	654206	A/G	GENE-0193_197	A	A	A	A	A	G	G	G	A	A	A	G	A	A	G	A	A	A	A	G	A	A	A	A	A	A	A	G	G	G	G	A
1B	654206	A/G	GENE-1214_159	G	G	G	G	G	G	A	G	G	G	G	A	G	G	G	G	G	G	G	A	G	G	G	G	G	G	G	A	A	G	G	R
1B	654206	T/C	Ku_c42700_2798	T	T	T	T	T	C	C	C	T	T	T	C	T	T	failed	T	T	T	T	C	T	T	T	T	T	T	T	Y	C	C	C	T
1B	654206	T/C	Kukri_c2297_181	C	C	C	C	C	C	T	C	C	C	C	T	C	C	C	C	C	C	C	T	C	C	C	C	C	C	C	T	T	C	C	Y
1B	654206	A/G	Kukri_c37856_492	A	A	A	A	A	G	G	G	A	A	A	G	A	A	G	A	A	A	A	G	A	A	A	A	A	A	A	G	G	G	G	R
1B	654206	T/C	Kukri_rep_c95031_104	T	T	T	T	T	T	C	T	T	T	T	C	T	T	T	T	T	T	T	C	T	T	T	T	T	T	T	C	C	T	T	T
1B	654206	T/C	Ra_c33845_794	C	C	C	C	C	C	C	C	C	C	C	T	C	C	C	C	C	C	C	T	C	C	C	C	C	C	C	failed	C	C	C	C
1B	654206	A/G	RAC875_c21842_1647	G	G	G	G	G	G	A	G	G	G	G	A	G	G	G	G	G	G	A	A	G	G	G	G	G	A	G	failed	A	G	G	G
1B	654206	A/G	RAC875_c24109_600	A	A	A	A	A	A	G	A	A	A	A	G	A	A	A	A	A	A	A	G	A	A	A	A	A	A	A	G	G	A	A	R
1B	654206	T/C	Tdurum_contig11877_414	C	C	C	C	C	C	T	C	C	C	C	T	C	C	C	C	C	C	C	T	C	C	C	C	C	C	C	Y	T	C	C	C
1B	654206	A/G	Tdurum_contig65023_587	A	A	A	A	A	A	A	A	A	A	A	G	A	A	A	A	A	A	A	G	A	A	A	A	A	A	A	G	A	A	A	A
1B	654206	A/G	wsnp_Ex_rep_c66802_65172754	G	G	G	G	G	A	A	A	G	G	G	A	G	G	A	G	G	G	G	A	G	G	G	G	G	G	G	A	A	A	A	failed
1B	654206	T/C	wsnp_Ku_c66585_65967792	T	T	T	T	T	T	T	T	T	T	T	C	T	T	T	T	T	T	T	C	T	T	T	T	T	T	T	C	T	T	T	T
1B	654206	A/G	wsnp_Ku_c9014_15193623	A	A	A	A	A	G	G	G	A	A	A	G	A	A	G	A	A	A	A	G	A	A	A	A	A	A	A	G	G	G	G	R
1B	660715	A/C	BS00022670_51	A	A	A	A	A	A	A	A	C	A	A	A	A	A	A	A	A	A	C	A	A	A	C	A	A	A	A	A	A	A	A	M
1B	660715	T/G	BS00052089_51	T	T	T	T	T	T	T	T	T	T	T	G	T	T	T	T	T	T	T	G	T	T	T	T	T	T	T	G	T	T	T	G
1B	660715	T/C	BS00063113_51	T	T	T	T	T	C	C	C	T	C	T	C	T	C	C	T	T	T	Y	C	T	T	T	failed	T	T	T	C	C	C	C	T
1B	660715	T/G	BS00101500_51	T	T	T	T	T	T	T	T	T	T	T	T	T	T	T	T	T	T	G	T	T	T	T	T	T	T	T	T	T	T	T	G
1B	660715	A/G	CAP7_c302_518	A	A	A	A	A	G	G	G	A	G	A	G	A	G	G	A	A	A	A	G	A	A	A	A	A	A	A	R	G	G	G	G
1B	660715	A/G	Ex_c16691_96	G	G	G	G	G	A	A	A	G	A	G	A	G	A	A	G	G	G	G	A	G	G	G	G	G	G	G	A	A	A	A	A
1B	660715	A/G	IAAV178	A	A	A	A	A	G	G	G	A	A	A	G	A	A	G	A	A	A	A	G	A	A	A	A	A	A	A	G	G	G	G	failed
1B	660715	T/C	IACX184	T	T	T	T	T	C	C	C	T	C	T	C	T	C	C	T	T	T	T	C	T	T	T	T	T	T	T	C	C	C	C	C
1B	660715	A/G	Kukri_c62285_336	G	G	G	G	G	A	A	A	G	A	G	G	G	A	A	G	G	G	G	G	G	G	G	G	G	G	G	G	A	A	A	R
1B	660715	T/C	Kukri_rep_c88171_730	C	C	C	C	C	C	C	C	C	C	C	T	C	C	C	C	C	C	C	T	C	C	C	C	C	C	C	Y	C	C	C	C
1B	660715	A/G	Ra_c18323_183	G	G	G	G	G	A	A	A	G	A	G	A	failed	A	A	G	G	failed	G	A	G	G	G	failed	G	G	G	A	A	A	A	A
1B	660715	T/C	RAC875_c22244_61	C	C	C	C	C	C	C	C	T	C	C	C	C	C	C	C	C	C	T	C	C	C	T	C	C	C	C	C	C	C	C	Y
1B	660715	T/C	RAC875_c2331_2570	T	T	T	T	C	C	C	C	C	C	C	T	T	C	C	T	C	T	T	T	T	C	C	T	T	T	T	T	C	C	C	C
1B	660715	T/C	RAC875_c44575_561	T	T	T	T	T	T	T	T	C	T	T	T	T	T	T	T	T	T	C	T	T	T	C	T	T	T	T	T	T	T	T	failed
1B	660715	A/G	RAC875_c5227_1385	G	G	G	G	G	G	A	G	G	G	G	A	G	G	G	G	G	G	G	failed	G	G	G	G	G	G	G	failed	A	G	G	R
1B	660715	A/G	RAC875_rep_c70803_1442	A	A	A	A	A	A	A	A	G	A	A	A	A	A	A	A	A	A	G	A	A	A	G	A	A	A	A	A	A	A	A	failed
1B	660715	A/C	TA004947-0758	A	A	A	A	A	C	A	C	A	A	A	C	A	A	A	A	A	A	A	C	A	A	A	A	A	C	A	C	A	C	C	A
1B	660715	A/G	Tdurum_contig10326_151	G	G	G	G	G	A	A	A	G	A	G	G	G	A	A	G	G	G	G	G	G	G	G	G	G	G	G	G	A	A	A	R
1B	660715	A/G	Tdurum_contig20752_248	A	A	A	A	A	A	A	A	A	A	A	G	A	A	A	A	A	A	A	G	A	A	A	A	A	A	A	G	A	A	A	A
1B	660715	A/G	Tdurum_contig25337_77	A	A	A	A	A	A	A	A	A	A	A	G	A	A	A	A	A	A	A	G	A	A	A	A	A	A	A	failed	A	A	A	A
1B	660715	A/G	Tdurum_contig33207_282	A	A	A	A	A	G	A	G	A	A	A	G	A	A	A	A	A	A	A	G	A	A	A	A	A	G	A	G	A	G	G	A
1B	660715	T/C	Tdurum_contig42856_1271	C	C	C	C	C	T	T	T	C	T	C	C	C	T	T	C	C	C	C	C	C	C	C	C	C	C	C	C	T	T	T	Y
1B	660715	A/G	Tdurum_contig46780_203	A	A	A	A	A	G	G	G	A	G	A	A	A	G	G	A	A	A	A	A	A	A	A	A	A	A	A	A	G	G	G	R
1B	660715	A/G	Tdurum_contig76507_422	A	A	A	failed	A	A	G	A	A	A	A	G	A	A	A	A	A	A	A	G	A	A	A	A	failed	A	A	G	G	A	A	G
1B	660715	T/C	wsnp_be443797B_Ta_2_1	C	C	C	C	C	C	T	C	C	C	C	T	C	C	C	C	C	C	C	T	C	C	C	C	C	C	C	Y	T	C	C	T
1B	660715	T/C	wsnp_Ku_c1772_3465811	C	C	C	C	C	C	C	C	T	C	C	C	C	C	C	C	C	C	T	C	C	C	T	C	C	C	C	C	C	C	C	failed
1B	660715	T/G	wsnp_Ku_c30982_40765254	G	G	G	G	G	G	G	G	T	G	G	G	G	G	G	G	G	G	T	G	G	G	T	G	G	G	G	G	G	G	G	K
1B	661609	A/G	Kukri_c49091_415	G	G	G	G	G	G	G	G	A	G	G	G	G	G	G	G	G	G	A	G	G	G	A	G	G	G	G	G	G	G	G	failed
1B	663173	T/C	BS00062740_51	T	T	T	T	T	T	C	T	T	T	T	T	T	T	T	T	T	T	C	T	T	C	C	T	T	T	T	T	C	C	C	C
1B	663173	A/G	Excalibur_c39191_82	A	A	A	A	A	A	G	A	A	A	A	A	A	A	A	A	A	A	G	A	A	G	G	A	A	A	A	A	G	G	G	failed
1B	663173	A/G	Kukri_rep_c108436_534	G	G	G	G	G	G	A	G	G	G	G	G	G	G	G	G	G	G	A	G	G	A	A	G	G	G	G	R	A	A	A	failed
1B	667321	T/C	BobWhite_c1318_691	T	T	T	T	T	T	C	T	T	T	T	T	T	T	T	T	T	T	T	T	T	T	T	T	T	T	T	failed	C	C	C	Y
1B	669044	T/C	Ex_c25180_1615	C	T	C	C	C	T	T	T	C	C	C	C	C	T	T	C	C	C	C	C	C	C	C	C	C	T	C	C	T	T	T	T
1B	669044	A/G	Excalibur_c29029_424	A	G	A	A	A	G	A	failed	A	A	A	A	A	G	G	A	A	A	A	A	A	A	A	failed	A	G	A	A	A	A	G	R
1B	669044	T/C	JD_c18139_485	T	T	T	T	T	T	T	T	T	T	T	T	T	T	C	T	T	T	T	T	T	T	T	T	T	T	T	Y	T	T	C	Y
1B	669044	T/C	Kukri_c31288_772	T	C	T	T	T	C	C	C	T	T	T	T	T	C	C	T	T	T	T	T	T	T	T	T	T	C	T	T	C	C	C	C
1B	669044	A/G	wsnp_Ex_c25180_34445112	A	G	A	A	A	G	G	G	A	A	A	A	A	G	G	A	A	A	A	A	A	A	A	A	A	G	A	R	G	G	G	G
1B	669587	T/C	Ex_c2051_225	C	C	C	C	T	C	C	C	C	C	T	C	C	C	C	C	T	C	C	C	C	T	C	C	C	C	C	C	C	C	C	C
1B	671406	T/C	BS00021947_51	T	T	T	T	T	T	T	T	T	T	T	T	T	T	C	T	T	T	T	T	T	T	T	T	T	T	T	T	T	T	T	C
1B	671406	T/C	BS00094498_51	T	T	T	T	T	T	T	T	T	T	T	T	T	T	T	T	T	T	T	T	T	T	T	T	T	T	T	T	T	T	C	C
1B	671406	A/G	Excalibur_c34625_281	A	A	G	G	A	A	A	A	A	A	A	A	G	G	A	G	A	G	A	A	A	A	G	A	A	A	A	A	A	A	A	A
1B	671406	A/G	Excalibur_c4047_1130	A	A	A	A	A	G	A	A	A	G	A	A	A	A	G	A	A	A	A	A	A	A	A	A	A	A	A	A	G	A	A	A
1B	671406	A/G	Excalibur_c65641_619	A	A	A	A	A	A	A	A	A	G	A	A	A	A	G	A	A	A	A	A	A	A	A	A	A	A	A	A	G	A	A	A
1B	671406	T/C	RAC875_c37780_94	C	C	T	T	C	C	C	C	C	C	C	C	T	T	C	T	C	T	C	C	C	C	T	C	C	C	C	C	C	C	C	C
1B	671406	A/G	RAC875_c42551_141	G	R	G	G	G	A	G	failed	G	A	G	G	G	G	A	G	G	G	G	G	G	G	G	G	G	G	G	G	A	G	G	G
1B	671406	T/C	Tdurum_contig28899_127	C	C	C	C	C	C	C	C	C	C	C	failed	C	C	C	C	C	C	C	C	C	C	C	C	C	C	C	C	C	C	T	Y
1B	671406	A/G	Tdurum_contig42217_127	G	G	A	A	G	G	G	G	G	A	G	G	A	A	G	A	G	A	G	G	G	G	G	A	A	G	A	G	G	G	A	A
1B	671406	A/G	Tdurum_contig43910_1113	A	A	G	G	A	A	A	A	A	G	A	A	G	G	A	G	A	G	A	A	A	A	A	G	G	A	G	A	A	A	G	G
1B	671406	A/G	Tdurum_contig43910_687	G	G	A	A	G	G	G	G	G	A	G	G	A	A	G	A	G	A	G	G	G	G	G	A	A	G	A	G	G	G	A	A
1B	671406	A/G	Tdurum_contig87816_268	A	A	A	A	A	A	A	A	A	A	A	A	A	A	A	A	A	A	A	A	A	A	A	A	A	A	A	A	A	A	G	G
1B	671406	T/G	wsnp_BE403956B_Ta_2_3	T	T	T	T	T	T	T	T	T	T	T	T	T	T	G	T	T	T	T	T	T	T	T	T	T	T	T	K	T	T	G	G
1B	671406	A/G	wsnp_BE442716B_Ta_2_2	A	A	G	G	A	A	A	A	A	G	A	A	G	G	A	G	A	G	A	A	A	A	A	G	G	A	G	R	A	A	G	G
1B	671406	A/G	wsnp_BE591501B_Ta_2_1	A	A	A	A	A	A	A	A	A	A	A	A	A	A	A	A	A	A	A	A	A	A	A	A	A	A	A	A	A	A	G	G
1B	673767	A/G	BobWhite_c11460_291	G	G	G	G	G	G	G	G	G	G	G	G	G	G	G	G	G	G	G	G	G	G	G	G	G	G	G	failed	G	G	A	A
1B	673767	T/G	BS00022581_51	T	T	T	T	T	T	T	T	T	T	T	T	T	T	T	T	T	T	T	T	T	T	T	T	T	T	T	T	T	T	G	G
1B	673767	T/C	BS00060270_51	T	T	T	T	T	T	T	T	T	T	T	T	T	T	T	T	T	T	T	T	T	T	T	T	T	T	T	Y	T	T	C	C
1B	673767	A/G	Excalibur_c57972_116	G	G	G	G	G	G	G	G	G	G	G	G	G	G	G	G	G	G	G	G	G	G	G	G	G	G	G	G	G	G	A	A
1B	673767	A/G	Kukri_c20927_339	G	G	G	G	G	G	G	G	G	G	G	G	G	G	G	G	G	G	G	G	G	G	G	G	G	G	G	G	G	G	A	R
1B	673767	A/G	Tdurum_contig57127_56	G	G	G	G	G	G	G	G	G	G	G	G	G	G	G	G	G	G	G	G	G	G	G	G	G	G	G	G	G	G	A	A
1B	677564	T/C	Excalibur_rep_c69049_163	T	T	T	T	T	T	T	T	T	T	T	T	T	T	T	T	T	T	T	T	T	T	T	T	T	T	T	T	T	T	C	Y
1B	677564	A/C	Tdurum_contig11877_429	C	C	C	C	C	A	C	A	C	C	C	C	C	C	A	C	C	C	C	C	C	C	C	C	C	C	C	C	C	A	A	C
1B	677564	T/C	Tdurum_contig48063_1879	T	T	T	T	T	T	T	T	C	T	T	T	T	T	T	T	T	T	T	T	T	C	C	T	T	T	T	T	T	T	C	T
1B	677564	T/G	Tdurum_contig57700_204	G	G	G	G	G	G	G	G	T	G	G	G	G	G	G	G	G	G	G	G	G	G	G	G	G	G	G	G	G	G	T	K
1B	677564	T/G	Tdurum_contig62113_343	G	G	G	G	G	G	G	G	T	G	G	G	G	G	G	G	G	G	G	G	G	G	G	G	G	G	G	G	G	G	T	G
1B	679766	T/C	BS00108497_51	T	C	T	T	C	C	C	C	C	T	C	C	T	T	C	T	C	T	C	C	C	C	C	C	C	T	C	C	C	C	T	C
1B	679766	T/C	TA006157-0542	C	T	C	C	T	T	T	T	C	C	T	T	C	C	T	C	T	C	T	T	T	C	C	T	T	C	T	T	T	T	C	failed
1B	680373	A/G	BS00011390_51	A	A	A	A	A	A	A	A	G	A	A	A	A	A	A	A	A	A	A	A	A	A	A	A	A	A	A	failed	A	A	G	G
1B	680373	T/C	BS00030770_51	T	C	T	T	C	C	C	C	T	T	T	T	T	T	C	T	C	T	C	T	C	T	T	T	T	C	T	T	C	C	C	Y
1B	680373	T/C	BS00071082_51	T	T	T	T	T	T	T	T	T	T	C	C	T	T	T	T	T	C	T	C	T	T	T	T	C	T	C	C	T	T	T	T
1B	680373	A/G	BS00071083_51	A	A	A	A	A	A	A	A	A	A	A	A	A	A	A	A	A	A	A	A	A	A	A	A	A	A	A	A	A	A	G	G
1B	680373	T/C	BS00076696_51	T	T	T	T	T	T	T	T	T	T	T	T	T	T	T	T	T	T	T	T	T	T	T	T	T	T	T	T	T	T	C	Y
1B	680373	A/G	BS00087015_51	A	A	A	A	A	A	A	A	A	A	G	G	A	A	A	A	A	G	A	G	A	A	A	A	G	A	G	G	A	A	A	A
1B	680373	A/G	BS00093841_51	A	A	A	A	A	A	A	A	G	A	A	A	A	A	A	A	A	A	A	A	A	A	A	A	A	A	A	A	A	A	A	G
1B	680373	A/C	BS00110149_51	C	C	C	C	C	C	C	C	C	C	C	C	C	C	C	C	C	C	C	C	C	C	C	C	C	C	C	C	C	C	A	A
1B	680373	A/G	BS00110480_51	A	A	A	A	A	A	A	A	G	A	A	A	A	A	A	A	A	A	A	A	A	A	A	A	A	A	A	A	A	A	G	G
1B	680373	A/G	GENE-3085_533	G	G	G	G	G	G	G	G	G	G	G	G	G	G	G	G	G	G	G	G	G	G	G	G	G	G	G	G	G	G	A	A
1B	680373	T/C	IAAV8347	T	T	T	T	C	C	failed	T	C	T	T	C	T	T	C	T	C	T	C	C	T	C	C	T	T	C	T	T	C	C	C	C
1B	680373	C/G	IACX5814	C	C	C	C	C	C	C	C	C	C	C	C	C	C	C	C	C	C	C	C	C	C	C	C	C	C	C	C	C	C	G	G
1B	680373	A/G	Kukri_c12151_467	G	G	G	G	G	G	G	G	G	G	G	G	G	G	G	G	G	G	G	G	G	G	G	G	G	G	G	R	G	G	A	A
1B	680373	A/G	Kukri_c12151_769	G	G	G	G	G	G	G	G	G	G	G	G	G	G	G	G	G	G	G	G	G	G	G	G	G	G	G	G	G	G	A	A
1B	680373	T/C	RAC875_c16136_1597	T	T	T	T	C	T	T	T	C	T	T	T	T	T	T	T	C	T	T	T	T	C	T	T	T	T	T	T	failed	T	failed	Y
1B	680373	T/C	RAC875_c24337_1280	T	T	T	T	T	T	T	T	T	T	C	C	T	T	T	T	T	C	T	C	T	T	T	T	C	T	C	C	T	T	C	C
1B	680373	A/C	Tdurum_contig25434_209	A	A	A	A	A	A	A	A	A	A	C	C	A	A	A	A	A	C	A	C	A	A	A	A	C	A	C	C	A	A	C	C
1B	680373	A/C	Tdurum_contig25434_218	A	A	A	A	A	A	A	A	A	A	A	A	A	A	A	A	A	A	A	A	A	A	A	A	A	A	A	failed	A	A	C	C
1B	680373	A/C	Tdurum_contig28530_380	C	C	C	C	A	A	A	C	A	A	C	C	C	C	A	C	A	C	C	C	A	A	A	C	C	A	C	C	A	A	A	C
1B	680373	T/C	Tdurum_contig29228_114	T	T	T	T	T	T	T	T	T	T	T	T	T	T	T	T	T	T	T	T	T	T	T	T	T	T	T	failed	T	T	C	C
1B	680373	T/C	Tdurum_contig29676_141	T	T	T	T	T	T	T	failed	T	T	T	T	T	T	T	T	T	T	T	T	T	T	T	T	T	T	T	Y	T	T	C	C
1B	680373	T/C	Tdurum_contig32033_334	C	C	C	C	C	C	C	C	C	C	C	C	C	C	C	C	C	C	C	C	C	C	C	C	C	C	C	C	C	C	T	T
1B	680373	A/G	Tdurum_contig48171_189	G	A	G	G	A	A	A	A	G	G	A	A	G	G	A	G	A	A	A	A	A	G	G	G	G	A	G	A	A	A	G	G
1B	680373	T/C	Tdurum_contig57731_162	C	C	C	C	C	C	C	C	C	C	C	C	C	C	C	C	C	C	C	C	C	C	C	C	C	C	C	C	C	C	T	Y
1B	680373	T/C	Tdurum_contig57731_225	T	T	T	T	T	T	T	T	T	T	T	T	T	T	T	T	failed	T	T	T	T	T	T	T	T	T	T	T	T	T	C	C
1B	680373	A/G	Tdurum_contig57731_412	G	G	G	G	G	G	G	G	G	G	G	G	G	G	G	G	G	G	G	G	G	G	G	G	G	G	G	G	G	G	A	R
1B	680373	A/G	Tdurum_contig77676_464	A	A	A	A	A	A	A	A	A	A	A	A	A	A	A	A	A	A	A	A	A	A	A	A	A	A	A	A	A	A	G	R
1B	683500	T/C	JD_c6360_288	C	T	C	C	T	T	T	T	C	C	C	C	C	C	T	C	T	C	T	C	T	C	C	C	C	T	C	Y	T	T	T	C
1B	686372	A/C	BS00022324_51	C	A	C	C	A	A	A	A	A	C	A	A	C	C	A	C	A	A	A	A	A	A	A	C	C	A	C	A	A	A	C	M
1B	686372	T/C	Tdurum_contig70846_226	C	T	C	C	T	T	T	T	T	C	T	T	C	C	T	C	T	T	T	T	T	T	T	C	C	T	C	T	T	T	C	T
1B	687521	T/C	BS00012051_51	C	C	C	C	C	C	C	C	T	C	C	C	C	C	C	C	C	C	C	C	C	T	T	C	C	C	C	C	C	C	C	T
1B	690424	A/G	RAC875_c38410_95	G	A	G	G	A	A	A	A	A	G	A	A	G	G	A	G	A	G	A	A	A	A	A	A	A	G	A	A	A	A	G	A
1B	690424	A/G	Tdurum_contig28668_124	A	G	A	A	G	G	G	G	A	A	G	G	A	A	G	A	G	A	G	G	G	A	A	G	G	A	G	G	G	G	A	G
1B	700795	T/G	BS00069723_51	T	G	T	T	T	T	T	G	T	T	G	G	T	T	T	T	T	T	T	G	T	T	T	G	T	T	T	G	T	T	T	G
1B	700795	T/C	BS00081125_51	T	T	T	T	C	T	T	T	T	T	T	T	T	T	T	T	C	T	T	T	T	T	T	T	T	T	T	T	T	T	T	T
1B	700795	T/C	BS00083072_51	C	C	C	C	T	C	C	C	C	C	C	C	C	C	C	C	T	C	C	C	C	C	C	C	C	C	C	C	C	C	C	C
1B	700795	A/G	CAP7_s12849_67	A	G	A	A	A	A	A	G	G	A	A	A	A	G	A	A	A	G	A	A	A	G	G	A	G	A	G	A	A	A	A	R
1B	700795	T/C	CAP8_c9553_109	T	C	T	T	T	T	T	C	C	T	T	T	T	C	T	T	T	C	T	T	T	C	C	T	C	T	C	T	T	T	T	C
1B	700795	A/G	Excalibur_c27798_1068	A	A	A	A	G	A	A	A	A	A	A	A	A	A	A	A	G	A	A	A	A	A	A	A	A	A	A	A	A	A	A	A
1B	700795	T/G	Excalibur_c49906_242	T	T	T	T	G	T	T	T	T	T	T	T	T	T	T	T	G	T	T	T	T	T	T	T	T	T	T	T	T	T	T	K
1B	700795	T/C	Excalibur_c49906_385	T	T	T	T	C	T	T	T	T	T	T	T	T	T	T	T	C	T	T	T	T	T	T	T	T	T	T	failed	T	T	T	failed
1B	700795	T/C	Excalibur_c7035_155	T	C	T	T	C	T	T	C	C	T	T	T	T	T	T	T	C	C	T	T	T	C	C	T	C	T	C	Y	T	T	T	Y
1B	700795	A/G	GENE-0549_18	G	A	G	G	A	A	A	A	G	G	G	G	G	G	A	G	A	G	A	G	A	G	G	G	G	A	G	G	A	A	A	G
1B	700795	T/C	IAAV9039	T	C	T	T	C	T	T	C	C	T	T	T	T	T	T	T	C	C	T	T	T	C	C	T	C	T	C	T	T	T	T	failed
1B	700795	A/G	IACX2578	G	G	G	G	A	G	G	G	G	G	G	G	G	G	G	G	A	G	G	G	G	G	G	G	G	G	G	failed	G	G	G	failed
1B	700795	A/G	Kukri_c51474_334	G	G	G	G	G	G	G	G	G	G	A	A	G	G	G	G	G	G	G	A	G	G	G	A	G	G	G	A	G	G	A	A
1B	700795	T/C	Kukri_c64195_432	C	C	C	C	T	C	C	C	C	C	C	C	C	C	C	C	T	C	C	C	C	C	C	C	C	C	C	C	C	C	C	C
1B	700795	A/G	Ra_c3083_982	A	A	A	A	A	A	A	A	A	A	G	G	A	A	A	A	A	A	A	G	A	A	A	G	A	A	A	failed	A	A	G	G
1B	700795	A/G	Ra_c34433_417	A	A	A	A	A	A	A	A	G	A	A	A	A	A	A	A	A	A	A	A	A	A	A	A	A	A	A	A	A	A	A	A
1B	700795	A/G	Ra_c68984_1882	A	G	A	A	G	A	A	G	G	A	A	A	A	A	A	A	G	G	A	A	A	G	G	A	G	A	G	R	A	A	A	A
1B	700795	A/G	RAC875_c46646_549	G	A	G	G	G	G	G	A	A	G	G	G	G	A	G	G	G	A	G	G	G	A	A	G	A	G	A	G	G	G	G	A
1B	700795	A/G	RAC875_c92464_53	A	A	A	A	G	A	A	A	A	A	A	A	A	A	A	A	G	A	A	A	A	A	A	A	A	A	A	A	A	A	A	A
1B	700795	T/G	RAC875_s105188_92	G	G	G	G	G	G	G	G	G	G	T	T	G	G	G	G	G	G	G	T	G	G	G	T	G	G	G	T	G	G	T	T
1B	700795	T/C	RFL_Contig5706_1294	T	T	T	T	T	T	T	T	T	T	T	T	T	T	T	T	T	T	T	T	T	T	T	T	T	T	T	failed	T	T	C	Y
1B	700795	A/C	Tdurum_contig20191_171	C	C	C	C	C	C	C	C	C	C	A	A	C	C	C	C	C	C	C	A	C	C	C	A	C	C	C	A	C	C	A	A
1B	700795	A/G	wsnp_CAP11_rep_c8576_3700031	A	G	A	A	A	A	A	G	G	A	A	A	A	G	A	A	A	G	A	A	A	G	G	A	G	A	G	A	A	A	A	G
1B	700795	A/G	wsnp_CAP7_c940_480745	G	G	G	G	G	G	G	G	G	G	G	G	G	G	G	G	G	G	G	G	G	G	G	G	G	G	G	G	G	G	A	R
1B	700795	A/C	wsnp_Ex_c2025_3799847	A	A	A	A	A	A	A	A	A	A	C	C	A	A	A	A	A	A	A	C	A	A	A	C	A	A	A	C	A	A	C	C
1B	700795	A/G	wsnp_Ex_c26620_35859364	G	G	G	G	A	G	G	G	G	G	G	G	G	G	G	G	A	G	G	G	G	G	G	G	G	G	G	G	G	G	G	G
1B	700795	A/C	wsnp_Ex_c34966_43196962	C	C	C	C	C	C	C	C	C	C	C	C	C	C	C	C	C	C	C	C	C	C	C	C	C	C	C	M	C	C	A	M
1B	700795	A/C	wsnp_Ex_c3681_6715277	C	C	C	C	C	C	C	C	C	C	A	A	C	C	C	C	C	C	C	A	C	C	C	failed	C	C	C	A	C	C	A	A
1B	700795	T/C	wsnp_Ex_c3681_6716255	C	C	C	C	C	C	C	C	C	C	T	T	C	C	C	C	C	C	C	T	C	C	C	T	C	C	C	T	C	C	T	T
1B	700795	A/G	wsnp_Ex_c5388_9526777	A	G	A	A	A	A	A	G	G	A	A	A	A	G	A	A	A	G	A	A	A	G	G	A	G	A	G	A	A	A	A	G
1B	700795	T/C	wsnp_Ex_c5388_9527189	C	T	C	C	C	C	C	T	T	C	C	C	C	T	C	C	C	T	C	C	C	T	T	C	T	C	T	C	C	C	C	T
1B	700795	T/C	wsnp_Ex_c9960_16397347	T	C	T	T	C	T	T	C	C	T	T	T	T	T	T	T	C	C	T	T	T	C	C	T	C	T	C	Y	T	T	T	T
1B	700795	T/C	wsnp_Ex_rep_c66643_64952627	C	C	C	C	T	C	C	C	C	C	C	C	C	C	C	C	T	C	C	C	C	C	C	C	C	C	C	C	C	C	C	Y
1B	700795	T/C	wsnp_JD_c4641_5774711	T	C	T	T	T	T	T	C	C	T	T	T	T	C	T	T	T	C	T	T	T	C	C	T	C	T	C	T	T	T	T	Y
1B	700795	A/G	wsnp_Ku_c19618_29134473	A	G	A	A	G	A	A	G	G	A	A	A	A	A	A	A	G	G	A	A	A	G	G	A	G	A	G	A	A	A	A	A
1B	700795	A/C	wsnp_Ra_c12888_20519578	C	A	C	C	C	C	C	A	A	C	C	C	C	A	C	C	C	A	C	C	C	A	A	C	A	C	A	C	C	C	C	M
1B	700795	T/C	wsnp_Ra_c2027_3943938	C	C	C	C	C	C	C	C	C	C	T	T	C	C	C	C	C	C	C	T	C	C	C	T	C	C	C	T	C	C	T	T
1B	700795	A/G	wsnp_Ra_c2027_3945713	G	G	G	G	G	G	G	G	G	G	A	A	G	G	G	G	G	G	G	A	G	G	G	A	G	G	G	failed	G	G	A	failed
1B	707082	A/G	Tdurum_contig25641_409	G	G	G	G	G	G	G	G	G	G	G	G	G	G	G	G	G	G	G	G	G	G	G	G	G	G	G	R	G	G	A	R
1B	707816	A/G	BobWhite_rep_c66032_270	G	G	G	G	G	G	G	G	G	G	G	G	G	G	G	G	G	G	G	G	G	G	G	G	G	G	G	G	G	G	A	R
1B	707816	A/C	BS00034925_51	C	C	C	C	C	A	A	C	C	C	A	A	C	A	A	C	C	C	C	A	C	C	C	C	C	C	C	A	A	A	C	A
1B	707816	T/C	BS00071465_51	T	T	T	T	T	C	C	T	T	T	C	C	T	C	C	T	T	T	T	C	T	T	T	failed	T	T	T	C	C	C	T	Y
1B	707816	T/C	BS00078431_51	C	C	C	C	C	T	T	C	C	C	C	C	C	T	T	C	C	C	T	T	C	C	C	C	T	C	T	C	T	T	T	T
1B	707816	A/G	Excalibur_c50665_1323	A	G	A	A	A	G	G	G	G	A	G	G	A	G	G	A	A	G	A	G	A	G	G	failed	G	A	G	G	G	G	A	R
1B	707816	T/C	Excalibur_rep_c105376_485	T	C	T	T	T	C	C	C	C	T	C	C	T	C	C	T	T	C	T	C	T	C	C	T	C	T	C	C	C	C	T	failed
1B	707816	T/C	GENE-0505_443	C	C	C	C	T	C	C	C	C	C	T	T	C	C	C	C	T	C	C	C	C	C	C	T	C	C	C	T	C	C	C	T
1B	707816	T/C	Kukri_rep_c69810_502	T	T	T	T	T	C	C	T	T	T	T	T	T	C	C	T	T	T	C	T	T	T	T	T	T	T	T	T	C	C	C	failed
1B	707816	A/G	Ra_c26829_375	G	G	G	G	A	A	A	G	G	G	A	A	G	G	A	G	A	G	G	A	G	G	G	G	G	G	G	A	A	A	G	G
1B	707816	T/C	RAC875_c56417_377	T	T	failed	T	T	C	C	T	T	T	C	C	T	C	C	T	T	T	T	C	T	T	T	T	T	T	T	C	C	C	T	failed
1B	707816	T/G	Tdurum_contig28316_442	G	G	G	G	G	T	T	G	G	G	T	T	G	T	T	G	G	G	G	T	G	G	G	G	G	G	G	T	T	T	G	T
1B	707816	A/G	Tdurum_contig56873_1237	A	G	A	A	A	G	G	G	G	A	G	G	A	G	G	A	A	G	A	G	A	G	G	A	G	A	G	R	G	G	A	R
1B	707816	T/C	Tdurum_contig60052_184	T	T	T	T	C	C	C	T	T	T	C	C	T	T	C	T	C	T	T	C	T	T	T	T	T	T	T	C	C	C	T	T
1B	707816	T/C	wsnp_BE446240B_Ta_2_3	C	C	C	C	C	T	T	C	C	C	T	T	C	T	T	C	C	C	C	T	C	C	C	C	C	C	C	T	T	T	C	failed
1B	707816	A/G	wsnp_Ex_c22006_31180883	A	G	A	A	A	A	A	G	A	A	A	A	A	A	A	A	A	A	A	A	A	A	A	A	A	A	A	A	A	A	A	G
1B	707816	T/C	wsnp_Ex_c22006_31181239	T	C	T	T	T	T	T	C	T	T	T	T	T	T	T	T	T	T	T	T	T	T	T	T	T	T	T	T	T	T	T	C
1B	707816	T/C	wsnp_Ku_c20139_29729256	T	T	T	T	C	C	C	T	T	T	C	C	T	T	C	T	C	T	T	C	T	T	T	T	T	T	T	C	C	C	T	T
1B	708518	T/C	BS00023142_51	C	C	C	C	C	T	T	C	C	C	T	T	C	T	T	C	C	C	C	T	C	C	C	C	C	C	C	T	T	T	C	T
1B	708518	T/C	CAP7_c3456_113	T	C	T	T	T	C	C	C	C	T	C	C	T	C	C	T	T	C	T	C	T	C	C	T	C	T	C	C	C	C	T	C
1B	708518	A/G	GENE-0142_178	G	A	G	G	G	A	A	A	A	G	A	A	G	A	A	G	G	A	G	A	G	A	A	G	A	G	A	A	A	A	G	A
1B	708518	A/G	Kukri_c667_1073	G	A	G	G	A	A	A	A	A	G	A	A	G	A	A	G	A	A	G	A	G	A	A	G	A	G	A	A	A	A	G	A
1B	708518	A/C	Kukri_c67707_114	A	C	A	A	C	C	C	C	C	A	C	C	A	C	C	A	C	C	A	C	A	C	C	M	C	A	C	C	C	C	A	C
1B	708518	A/G	Tdurum_contig15593_407	A	A	A	A	A	G	G	A	A	A	G	G	A	G	G	A	A	failed	A	G	A	A	A	failed	A	A	A	G	G	G	A	G
1B	708518	T/G	Tdurum_contig28316_228	T	G	T	T	T	G	G	G	G	T	G	G	T	G	G	T	T	G	T	G	T	G	G	T	G	T	G	G	G	G	T	G
1B	708518	T/C	Tdurum_contig28316_243	T	C	T	T	T	C	C	C	C	T	C	C	T	C	C	T	T	C	T	C	T	C	C	T	C	T	C	failed	C	C	T	C
1B	708518	T/C	Tdurum_contig56874_562	T	C	T	T	C	C	C	C	C	T	C	C	T	C	C	T	C	C	T	C	T	C	C	T	C	T	C	Y	C	C	T	C
1B	708518	T/C	wsnp_BE443332B_Ta_2_2	C	C	C	C	C	C	C	C	C	C	C	C	C	C	C	C	C	C	C	C	C	C	C	C	C	C	C	C	C	C	T	Y
1B	708518	A/G	wsnp_BE446240B_Ta_2_1	A	G	A	A	A	G	G	G	G	A	G	G	A	G	G	A	A	G	A	G	A	G	G	A	G	A	G	G	G	G	A	G
1B	708518	T/C	wsnp_Ku_c24323_34285350	T	T	T	T	C	C	C	T	T	T	C	C	T	T	C	T	C	T	T	C	T	T	T	T	T	T	T	C	C	C	T	Y
1B	712539	A/G	RAC875_c8878_232	A	G	A	A	G	G	G	G	G	A	G	G	A	G	G	A	G	G	A	G	A	G	G	A	G	A	G	R	G	G	A	R
1B	717421	T/C	Kukri_c42335_438	T	T	T	T	Y	T	T	T	T	T	T	T	T	T	T	T	Y	T	T	T	T	T	T	T	T	T	T	T	T	T	T	Y
1B	718474	A/G	BobWhite_c35520_397	G	G	G	G	A	G	G	G	G	G	G	G	G	G	G	G	A	G	G	G	G	G	G	G	G	G	G	G	G	G	G	G
1B	718474	A/G	Excalibur_c57881_200	A	A	A	A	G	A	A	A	A	A	A	A	A	A	A	A	G	A	A	A	A	A	A	A	A	A	A	A	A	A	A	A
1B	718474	T/C	IAAV3082	T	C	T	T	C	T	T	C	C	T	T	T	T	T	T	T	C	C	T	T	T	C	C	T	C	T	C	T	T	T	T	T
1B	718474	T/C	Kukri_c27343_503	C	T	C	C	T	C	C	T	T	C	C	C	C	C	C	C	T	T	C	C	C	T	T	C	T	C	T	C	C	C	C	C
1B	718474	T/C	RAC875_c87890_234	C	T	C	C	T	C	C	T	T	C	C	C	C	C	C	C	T	C	C	C	C	T	T	C	C	C	C	C	C	C	T	C
1B	718474	T/C	RAC875_rep_c70937_1065	T	C	T	T	C	T	T	C	C	T	T	T	T	T	T	T	C	C	T	T	T	C	C	T	C	T	C	T	T	T	T	T
1B	718474	A/G	RAC875_rep_c70937_641	A	G	A	A	G	A	A	G	G	A	A	A	A	A	A	A	G	G	A	A	A	G	G	A	G	A	G	A	A	A	A	A
1B	718474	A/G	RFL_Contig2270_1560	G	A	G	G	A	G	G	A	A	G	G	G	G	G	G	G	A	G	G	G	G	A	A	G	G	G	G	G	G	G	G	R
1B	718474	T/C	Tdurum_contig44255_814	C	C	C	C	C	T	T	C	C	C	T	T	C	T	T	C	C	C	C	T	C	C	C	C	C	C	C	failed	T	T	C	T
1B	718474	T/C	Tdurum_contig59449_249	T	C	T	T	C	T	T	C	C	T	T	T	T	T	T	T	C	T	T	T	T	C	C	T	T	T	T	T	T	T	C	Y
1B	718474	T/G	Tdurum_contig59449_400	T	G	T	T	G	T	T	G	G	T	T	T	T	T	T	T	G	T	T	T	T	G	G	T	T	T	T	T	T	T	G	T
1B	718474	T/C	wsnp_Ex_c12774_20272038	C	C	C	C	T	C	C	C	C	C	C	C	C	C	C	C	T	C	C	C	C	C	C	C	C	C	C	C	C	C	C	C
1B	718474	A/G	wsnp_Ex_rep_c67942_66669791	A	G	A	A	G	A	A	G	G	A	A	A	A	A	A	A	G	G	A	A	A	G	G	A	G	A	G	A	A	A	A	A
1B	721538	A/G	BS00022615_51	G	G	G	G	A	G	G	G	G	G	G	G	G	G	G	G	A	G	G	G	G	A	G	G	G	G	G	G	G	G	G	R
1B	721538	T/C	BS00071788_51	T	C	T	T	T	T	T	C	T	C	T	T	T	T	T	T	T	T	T	T	T	T	T	T	T	T	T	T	T	T	T	T
1B	721538	T/C	BS00074162_51	T	C	T	T	T	T	T	C	T	C	T	T	T	T	T	T	T	T	T	T	T	T	T	T	T	T	T	T	T	T	T	T
1B	721538	A/C	Excalibur_c90096_77	C	A	C	C	A	C	C	A	A	C	C	C	C	C	C	C	A	C	C	C	C	A	A	C	C	C	C	C	C	C	C	C
1B	721538	T/C	Kukri_c48454_293	C	C	C	C	T	C	C	C	C	C	C	C	C	C	C	C	T	C	C	C	C	T	C	C	C	C	C	C	C	C	C	Y
1B	721538	T/C	RAC875_c87890_312	C	T	C	C	T	C	C	T	T	C	C	C	C	C	C	C	T	C	C	C	C	T	T	C	C	C	C	C	C	C	C	C
1B	721538	A/G	Tdurum_contig29363_511	G	G	G	G	G	G	A	G	G	G	G	G	G	G	G	G	G	G	G	G	G	G	G	G	G	A	G	G	A	A	A	G
1B	721538	T/C	Tdurum_contig44232_132	T	T	T	T	T	T	C	T	T	T	T	T	T	T	T	T	T	T	T	T	T	T	T	T	T	C	T	T	C	C	C	T
1B	722591	T/C	BS00070147_51	C	T	C	C	T	C	C	T	T	T	C	C	C	C	C	C	T	C	C	C	C	T	C	C	C	C	C	failed	C	C	C	C
1B	740429	T/G	BS00039583_51	T	T	T	T	T	T	G	T	T	T	T	T	T	T	T	T	T	T	T	T	T	T	T	T	T	T	T	T	G	G	T	K
1B	740429	A/G	CAP11_c2974_53	G	G	G	G	G	G	A	G	G	G	G	G	G	G	G	G	G	G	G	G	G	G	G	G	G	G	G	G	A	A	G	R
1B	741227	T/C	BobWhite_rep_c66020_333	C	C	C	C	T	C	T	C	T	C	C	C	C	C	C	C	C	C	C	C	C	T	T	C	C	C	C	C	C	C	T	T
1B	743237	A/G	Tdurum_contig50473_889	G	G	A	A	A	A	G	A	A	A	A	A	A	A	G	A	A	A	A	A	G	A	A	G	G	G	G	A	G	G	G	R
1B	743716	A/C	BobWhite_c26850_78	C	C	C	C	C	C	C	C	C	A	A	A	C	C	C	C	C	C	C	A	C	C	A	C	C	C	C	A	C	A	C	failed
1B	743716	T/C	BS00000066_51	C	C	C	C	T	C	C	C	T	C	T	T	C	C	C	C	T	C	C	T	C	T	C	C	T	T	T	T	C	T	C	Y
1B	743716	A/G	BS00065889_51	G	G	G	G	A	G	G	G	A	G	G	G	G	G	G	G	A	G	G	G	G	A	G	G	G	G	G	G	G	G	A	G
1B	743716	T/G	Excalibur_rep_c103109_88	T	T	G	G	G	G	T	G	G	G	G	G	G	G	T	G	G	G	G	G	T	G	G	T	T	T	T	G	T	T	T	G
1B	743716	T/C	Kukri_c13188_256	T	T	T	T	C	T	T	T	C	T	T	T	T	T	T	T	C	T	T	T	T	C	T	T	T	T	T	T	T	T	C	Y
1B	743716	A/G	Kukri_c4412_383	A	A	G	G	A	A	A	A	A	A	A	A	G	G	A	G	A	G	A	A	A	A	G	A	A	A	A	A	A	A	A	A
1B	743716	T/C	Kukri_c7905_226	C	C	C	C	T	C	C	C	failed	C	C	C	C	C	C	C	T	C	C	C	C	T	C	C	C	C	C	failed	C	C	T	failed
1B	743716	T/C	RAC875_c103682_77	T	T	C	C	T	T	T	T	T	T	T	T	C	C	T	C	T	C	T	T	T	T	C	T	T	T	T	T	T	T	T	T
1B	743716	T/C	RAC875_c10497_231	T	T	C	C	T	T	T	T	T	T	T	T	C	C	T	C	T	C	T	T	T	T	C	T	T	T	T	T	T	T	T	Y
1B	743716	A/G	RAC875_c60005_82	G	G	G	G	A	G	G	G	G	G	G	G	G	G	G	G	A	G	G	G	G	A	G	G	G	G	G	G	G	G	G	G
1B	743716	A/C	TA003900-0407	A	A	A	A	C	A	A	A	A	A	A	A	A	A	A	A	C	A	A	A	A	C	A	A	A	A	A	A	A	A	A	C
1B	743716	T/C	Tdurum_contig13044_268	C	T	C	C	T	C	C	T	T	T	C	C	C	C	C	C	T	C	C	C	C	T	C	C	C	C	C	C	C	C	C	Y
1B	743716	A/C	Tdurum_contig30195_318	C	C	C	C	C	C	A	C	C	C	C	C	C	C	C	C	C	C	C	C	C	C	C	C	C	A	C	C	A	A	A	C
1B	743716	A/G	Tdurum_contig31102_299	G	G	G	G	A	G	G	G	A	G	A	A	G	G	G	G	A	G	G	A	G	A	G	G	A	A	A	A	G	A	G	G
1B	743716	T/C	wsnp_BE495786B_Ta_2_2	T	T	T	T	C	T	T	T	T	T	T	T	T	T	T	T	C	T	T	T	T	C	T	T	T	T	T	T	T	T	T	T
1B	743716	T/C	wsnp_BF428726B_Ta_2_2	C	C	C	C	T	C	C	C	C	C	C	C	C	C	C	C	T	C	C	C	C	T	C	C	C	C	C	C	C	C	C	C
1B	743716	T/C	wsnp_Ex_c53976_57027635	T	T	C	C	C	C	T	C	C	C	C	C	C	C	T	C	C	C	C	C	T	C	C	T	T	T	T	C	T	T	T	C
1B	743716	A/G	wsnp_Ex_c5679_9976893	A	A	A	A	G	A	A	A	G	A	A	A	A	A	A	A	G	A	A	A	A	G	A	A	A	A	A	A	A	A	G	R
1B	743716	A/G	wsnp_Ku_c33028_42580216	A	A	G	G	G	G	A	G	G	G	G	G	G	G	A	G	G	G	G	G	A	G	G	A	A	A	A	G	A	A	A	G
1B	743716	A/C	wsnp_Ra_c11232_18256748	A	A	C	C	C	C	A	C	C	C	C	C	C	C	A	C	C	C	C	C	A	C	C	A	A	A	A	C	A	A	A	C
1B	743716	T/C	wsnp_Ra_c19148_28288923	C	C	C	C	T	C	C	C	T	C	C	C	C	C	C	C	T	C	C	C	C	T	C	C	C	C	C	C	C	C	T	T
1B	743716	T/C	wsnp_Ra_c5088_9081927	T	T	C	C	C	C	T	C	C	C	C	C	C	C	T	C	C	C	C	C	T	C	C	T	T	T	T	Y	T	T	T	C
1B	748151	T/G	IACX3408	G	T	G	G	T	G	T	T	T	T	G	G	G	G	G	G	T	G	G	G	G	T	G	G	G	T	G	G	T	T	T	G
1B	749396	T/C	tplb0024i15_1754	T	C	T	T	C	C	T	C	C	T	T	T	T	T	T	T	C	T	T	T	T	C	T	T	C	T	C	T	T	T	T	T
1B	751023	A/G	BobWhite_c15312_405	A	A	A	A	A	A	A	A	A	A	A	A	A	A	A	A	A	A	A	A	A	A	A	A	A	A	A	A	A	A	G	G
1B	751023	T/C	BS00022619_51	T	C	C	C	C	C	T	C	C	T	C	C	C	C	C	C	C	C	T	C	T	C	C	T	T	C	T	C	T	T	T	T
1B	751023	T/C	BS00022920_51	T	C	C	C	T	C	T	C	T	T	C	C	C	C	C	C	T	C	T	C	T	T	C	T	T	C	T	C	T	T	T	T
1B	751023	T/C	Excalibur_c23992_436	T	T	T	T	T	C	T	T	T	T	T	T	T	T	C	T	T	T	T	T	T	T	T	T	T	T	T	T	T	T	C	T
1B	751023	T/C	Excalibur_c5218_75	C	C	C	C	T	C	C	C	C	C	C	C	C	C	C	C	T	C	C	C	C	T	C	C	C	C	C	C	C	C	C	C
1B	751023	A/G	Excalibur_c57838_521	G	G	G	G	A	G	G	G	G	G	G	G	G	G	G	G	A	G	G	G	G	A	G	G	G	G	G	G	G	G	G	A
1B	751023	T/C	GENE-0107_807	T	T	T	T	C	T	C	T	C	T	T	T	T	T	T	T	C	T	T	T	T	C	T	T	T	C	T	T	C	C	C	C
1B	751023	A/C	IAAV5455	A	C	A	A	C	A	A	C	C	A	A	A	A	A	A	A	C	C	A	A	A	C	C	A	C	A	C	A	A	A	A	A
1B	751023	T/G	IAAV7936	T	G	T	T	G	T	T	G	G	T	T	T	T	T	T	T	G	G	T	T	T	G	G	T	G	T	G	K	T	T	T	failed
1B	751023	A/G	IAAV9005	A	G	G	G	G	G	G	G	G	A	G	G	G	G	G	G	G	G	A	G	A	G	G	A	A	G	A	failed	G	G	A	A
1B	751023	T/C	JD_c3116_778	T	C	C	C	T	C	T	C	T	T	C	C	C	C	C	C	T	C	T	C	T	T	C	T	T	C	T	C	T	T	T	Y
1B	751023	A/C	Ku_c20478_390	C	C	C	C	C	C	A	C	C	C	C	C	C	C	C	C	C	C	C	C	C	C	C	C	C	A	C	C	A	A	A	A
1B	751023	A/G	RAC875_c19014_725	A	G	G	G	A	G	A	G	A	A	G	G	G	G	G	G	A	G	A	G	A	A	G	failed	A	G	A	G	A	A	A	A
1B	751023	T/C	RAC875_c22886_235	T	C	T	T	C	T	C	C	C	C	T	T	T	C	C	T	C	T	C	T	T	C	C	T	T	T	T	T	T	T	T	T
1B	751023	A/G	RAC875_rep_c119728_146	A	G	G	G	G	G	G	G	G	A	G	G	G	G	G	G	G	G	A	G	A	G	G	A	A	G	A	G	G	G	A	R
1B	751023	A/G	TA003725-0553	A	G	G	G	G	G	G	G	G	A	G	G	G	G	G	G	G	G	A	G	A	G	G	A	A	G	A	R	G	G	A	R
1B	751023	A/C	Tdurum_contig100413_237	C	C	C	C	C	C	C	C	C	C	C	C	C	C	C	C	C	C	C	C	C	C	C	C	C	C	C	C	C	C	A	A
1B	751023	T/C	Tdurum_contig31094_386	Y	C	C	C	T	C	T	C	T	Y	C	C	Y	C	C	C	T	C	C	C	C	T	C	C	C	T	C	C	T	T	T	C
1B	751023	A/G	Tdurum_contig42062_651	A	A	A	A	A	A	A	A	A	A	A	A	A	A	A	A	A	A	A	A	A	A	A	A	A	A	A	R	A	A	G	G
1B	751023	A/G	Tdurum_contig56276_226	G	G	G	G	G	G	G	G	G	G	G	G	G	G	G	G	G	G	G	G	G	G	G	G	G	G	G	G	G	G	A	A
1B	751023	A/C	Tdurum_contig58301_336	A	A	A	A	A	A	A	A	A	A	A	A	A	A	A	A	A	A	A	A	A	A	A	A	A	A	A	M	A	failed	C	C
1B	751023	A/G	Tdurum_contig81102_102	A	G	G	G	G	G	G	G	G	A	G	G	G	G	G	G	G	G	A	G	A	G	G	A	A	G	A	G	G	G	A	R
1B	751023	A/G	wsnp_Ex_c30969_39821293	G	A	G	G	A	G	G	A	A	A	G	G	G	G	G	G	A	G	G	G	G	A	G	G	G	G	G	failed	G	G	G	failed
1B	751023	T/C	wsnp_Ex_c4561_8184576	T	C	C	C	T	C	T	C	T	T	C	C	C	C	C	C	T	C	T	C	T	T	C	T	T	C	T	C	T	T	T	T
1B	751023	A/G	wsnp_Ex_c6611_11451949	G	A	G	G	A	G	A	A	A	A	G	G	G	G	G	G	A	G	G	G	G	A	G	G	G	A	G	R	A	A	A	A
1B	751023	A/G	wsnp_Ex_c6611_11452297	G	A	G	G	A	G	A	A	A	A	G	G	G	G	G	G	A	G	G	G	G	A	G	G	G	A	G	R	A	A	A	A
1B	758139	T/C	BobWhite_c16005_289	C	C	C	C	C	T	C	C	C	C	C	C	C	C	T	C	C	C	C	C	C	C	C	C	C	C	C	Y	C	C	T	Y
1B	758139	T/C	Excalibur_rep_c104902_106	C	C	C	C	C	T	C	C	C	C	C	C	C	C	T	C	C	C	C	C	C	C	C	C	C	C	C	T	C	C	T	T
1B	758139	T/C	IACX11291	C	C	C	C	C	T	C	C	C	C	C	C	C	C	T	C	C	C	C	C	C	C	C	C	C	C	C	C	C	C	T	C
1B	758139	T/C	IACX9097	C	C	C	C	C	T	C	C	C	C	C	C	C	C	T	C	C	C	C	C	C	C	C	C	C	C	C	C	C	C	T	C
1B	758139	A/C	IACX9510	C	C	C	C	C	A	C	C	C	C	C	C	C	C	A	C	C	C	C	C	C	C	C	C	C	C	C	failed	C	C	A	failed
1B	758139	C/G	IACX9622	G	G	G	G	G	C	G	G	G	G	G	G	G	G	C	G	G	G	G	G	G	G	G	G	G	G	G	G	G	G	C	G
1B	758139	A/G	Kukri_c559_193	G	A	G	G	A	A	A	A	A	A	G	G	G	A	A	G	A	G	A	G	G	A	G	G	A	G	A	G	A	failed	A	A
1B	758139	T/G	RAC875_c8888_802	T	T	T	T	T	G	T	T	T	T	T	T	T	T	G	T	T	T	T	T	T	T	T	T	T	T	T	T	T	T	G	T
1B	758139	A/G	RAC875_s110519_303	G	G	G	G	G	A	G	G	G	G	G	G	G	G	A	G	G	G	G	G	G	G	G	G	G	G	G	R	G	G	A	R
1B	758139	A/G	wsnp_JD_c11014_11565501	G	G	G	G	G	A	G	G	G	G	G	G	G	G	A	G	G	G	G	G	G	G	G	G	G	G	G	failed	G	G	A	failed
1B	760916	T/G	BobWhite_rep_c64920_402	G	T	G	G	G	G	G	T	T	G	G	G	G	T	G	G	G	T	G	G	G	T	T	G	T	G	T	G	G	G	G	K
1B	760916	A/G	BS00010130_51	A	A	A	A	A	G	A	A	A	A	A	A	A	A	G	A	A	A	A	A	A	A	A	A	A	A	A	A	A	A	G	R
1B	760916	A/C	BS00010399_51	C	C	C	C	C	A	C	C	C	C	C	C	C	C	A	C	C	C	C	C	C	C	C	C	C	C	C	M	C	C	A	C
1B	760916	A/G	BS00012250_51	A	A	A	A	G	A	A	A	G	A	A	A	A	A	A	A	G	A	A	A	A	G	A	A	A	A	A	failed	A	A	A	R
1B	760916	A/G	CAP7_c1625_317	G	A	G	G	G	A	A	A	G	A	G	G	G	A	A	G	G	G	failed	G	G	G	G	G	A	A	A	G	A	G	A	R
1B	760916	A/G	Excalibur_c48379_116	A	A	A	A	A	G	A	A	A	A	A	A	A	A	G	A	A	A	A	A	A	A	A	A	A	A	A	A	A	A	G	R
1B	760916	T/C	Excalibur_c48379_413	T	T	T	T	T	C	T	T	T	T	T	T	T	T	C	T	T	T	T	T	T	T	T	T	T	T	T	T	T	T	C	T
1B	760916	A/G	Excalibur_s102212_259	A	G	A	A	A	A	A	G	G	A	A	A	A	G	A	A	A	G	A	A	A	G	G	A	G	A	G	A	A	A	A	G
1B	760916	A/G	Kukri_c27693_551	A	A	A	A	A	G	A	A	A	A	A	A	A	A	G	A	A	A	A	A	A	A	A	A	A	A	A	A	A	A	G	A
1B	760916	A/G	RFL_Contig4977_2333	A	G	A	A	G	A	G	G	G	G	A	A	A	G	A	A	G	A	G	A	A	G	A	A	G	G	G	A	G	A	A	G
1B	760916	A/G	Tdurum_contig20299_142	A	A	A	A	A	A	A	A	A	A	A	A	A	A	A	A	A	A	A	A	A	A	A	A	A	A	A	A	A	A	G	R
1B	760916	A/G	Tdurum_contig20299_601	A	A	A	A	A	A	A	A	A	A	A	A	A	A	A	A	A	A	A	A	A	A	A	A	A	A	A	R	A	A	G	R
1B	760916	A/G	Tdurum_contig42016_333	A	G	A	A	A	G	G	G	A	G	A	A	A	G	G	A	A	A	G	A	A	A	A	A	G	G	G	A	G	A	G	G
1B	760916	A/G	wsnp_Ex_c23992_33235984	G	G	G	G	A	G	A	G	A	G	G	G	G	G	G	G	A	G	G	G	G	failed	G	G	G	G	G	G	G	G	G	R
1B	762894	T/C	Kukri_c54920_62	C	C	C	C	T	C	C	C	C	C	C	C	C	C	C	C	T	C	C	C	C	T	C	C	C	C	C	C	C	C	C	T
1B	768861	T/C	BS00064602_51	C	C	C	C	C	C	T	C	C	C	C	C	C	C	C	C	C	C	C	C	C	C	C	C	C	C	C	C	T	C	C	C
1B	768861	A/G	BS00065126_51	A	G	A	A	A	G	G	G	A	A	A	A	A	G	G	A	A	A	G	A	A	A	A	failed	A	G	A	A	G	A	A	A
1B	768861	T/C	Ex_c102909_778	T	T	T	T	T	C	T	T	T	T	T	T	T	T	C	T	T	T	T	T	T	T	T	T	T	T	T	T	T	T	C	T
1B	768861	A/G	Kukri_c27693_260	A	A	A	A	A	G	A	A	A	A	A	A	A	A	G	A	A	A	A	A	A	A	A	A	A	A	A	A	A	A	G	R
1B	768861	T/C	Kukri_c73734_175	T	C	T	T	T	C	C	C	T	C	T	T	T	C	C	T	T	T	C	T	T	T	T	T	C	C	C	Y	C	T	T	C
1B	768861	T/C	Ra_c62804_1641	T	T	T	T	T	C	T	T	T	T	T	T	T	T	C	T	T	T	T	T	T	T	T	T	T	T	T	T	T	T	C	T
1B	768861	A/G	RAC875_c7674_634	A	G	A	A	A	G	G	G	A	A	A	A	A	G	G	A	A	A	G	A	A	A	A	A	A	G	A	failed	G	A	A	A
1B	768861	A/G	wsnp_CAP11_c543_375403	G	A	G	G	G	A	G	A	G	G	G	G	G	G	A	G	G	G	G	G	G	G	G	G	A	A	A	G	G	G	G	G
1B	768861	T/C	wsnp_CAP8_rep_c4452_2170021	C	T	C	C	C	T	C	T	C	C	C	C	C	C	T	C	C	C	C	C	C	C	C	C	T	T	T	C	C	C	C	C
1B	773935	T/C	wsnp_BG274294B_Ta_2_3	T	T	T	T	T	T	C	T	T	C	T	T	T	T	T	T	T	T	T	T	T	T	T	T	T	T	T	T	C	T	C	T
1B	776137	A/C	BS00066006_51	A	A	A	A	A	A	A	A	A	C	A	A	A	A	A	A	A	A	A	A	A	A	A	A	A	A	A	A	A	A	A	C
1B	776137	T/C	Excalibur_c21451_352	C	C	C	C	C	C	C	C	C	T	C	C	C	C	C	C	C	C	C	C	C	C	C	C	C	C	C	C	C	C	C	T
1B	776137	T/C	Excalibur_c40993_1129	C	C	C	C	C	C	C	C	C	T	C	C	C	C	C	C	C	C	C	C	C	C	C	C	C	C	C	C	C	C	C	T
1B	777573	A/G	CAP8_c4452_431	G	A	G	G	G	A	failed	A	G	G	G	G	G	G	A	G	G	G	G	G	G	G	G	G	A	A	A	G	G	G	G	failed
1B	781211	T/C	BS00038643_51	T	C	T	T	T	C	C	C	T	C	T	T	T	C	C	T	T	T	C	T	T	T	T	T	C	C	C	T	C	T	C	C
1B	781211	T/C	Excalibur_c8613_1266	T	C	T	T	T	C	C	C	T	C	T	T	T	T	T	T	T	T	T	T	T	T	T	T	C	C	C	failed	C	T	C	Y
1B	781211	A/G	GENE-0480_265	G	A	G	G	G	A	A	A	G	A	G	G	G	G	G	G	G	G	G	G	G	G	G	G	A	A	A	G	A	G	A	G
1B	781211	T/C	RFL_Contig4576_702	T	C	T	failed	T	C	C	C	T	C	T	T	T	C	C	T	T	T	C	T	T	T	C	T	C	C	C	failed	C	T	C	C
1B	784434	T/C	RAC875_c95548_156	C	T	C	C	T	T	C	T	T	C	T	T	C	C	T	C	C	C	T	T	C	T	T	C	C	T	T	T	C	T	T	C
1B	784434	A/G	wsnp_Ex_c1440_2764269	G	A	G	G	A	A	G	A	A	G	A	A	G	G	A	G	G	G	A	A	G	A	A	G	G	A	A	A	G	G	A	G
1B	784434	T/C	wsnp_Ex_c1440_2764867	C	T	C	C	T	T	C	T	T	C	T	T	C	C	T	C	C	C	T	T	C	T	T	C	C	T	T	T	C	C	T	C
1B	784498	T/C	BS00096719_51	C	C	C	C	T	T	C	C	T	C	T	T	C	C	T	C	C	C	T	T	C	T	T	C	C	T	T	T	C	C	T	Y
1B	784498	T/C	Excalibur_c30955_479	T	C	T	T	C	C	C	C	C	C	T	T	T	C	C	T	C	T	C	T	T	C	C	T	C	C	C	Y	T	T	T	Y
1B	784498	A/C	GENE-0524_302	C	A	C	C	A	A	A	A	A	A	C	C	C	A	A	C	A	C	A	C	C	A	A	C	A	A	A	C	C	C	C	C
1B	784498	A/G	GENE-1476_579	G	G	G	G	G	G	A	G	G	G	G	G	G	G	G	G	G	G	G	G	G	G	G	G	G	G	G	G	G	G	G	A
1B	784498	A/C	IACX5921	A	C	A	A	C	C	A	C	C	A	C	C	A	C	C	A	C	A	C	C	A	C	C	A	C	C	C	C	C	C	C	A
1B	784498	T/C	RAC875_c32077_284	T	C	T	T	C	C	T	C	C	T	C	C	T	C	C	T	C	T	C	C	T	C	C	T	C	C	C	C	C	C	C	failed
1B	784498	T/C	Tdurum_contig25457_175	C	C	C	C	C	C	T	C	C	C	C	C	C	C	C	C	C	C	C	C	C	C	C	C	C	C	C	failed	C	C	C	T
1B	784498	T/C	Tdurum_contig42490_1315	T	C	T	T	C	C	C	C	C	C	T	T	T	C	C	T	C	T	C	T	T	C	C	T	C	C	C	T	T	T	T	T
1B	784498	T/C	Tdurum_contig83770_218	C	T	C	C	T	T	T	T	T	T	C	C	C	T	T	C	T	C	T	C	C	T	T	C	T	T	T	C	C	C	C	C
1B	784498	T/C	wsnp_BM140362B_Ta_1_1	C	T	C	C	T	T	T	T	T	T	T	T	C	T	T	C	C	T	T	T	C	T	T	C	C	T	C	T	T	T	T	T
1B	784498	A/G	wsnp_Ex_c5098_9047611	G	G	G	G	G	G	A	G	G	R	G	G	G	G	G	failed	G	G	G	G	G	G	failed	G	G	G	G	G	G	G	G	G
1B	784498	T/G	wsnp_Ex_c7447_12752449	T	G	T	T	G	G	T	G	G	G	failed	T	T	G	G	T	G	T	G	T	T	G	G	T	G	G	G	T	T	T	T	G
1B	784498	A/G	wsnp_Ku_c34980_44256215	G	G	G	G	G	G	A	G	G	G	G	G	G	G	G	G	G	G	G	G	G	G	G	G	G	G	G	failed	G	G	G	A
1B	787944	A/C	Tdurum_contig42755_379	A	A	A	A	C	A	A	A	C	A	C	A	A	A	A	A	A	A	A	A	A	C	C	A	A	A	A	A	A	C	C	A
1B	791263	T/G	wsnp_Ex_c21559_30710510	T	G	T	T	G	G	G	G	G	G	G	G	T	G	G	T	T	G	G	G	T	G	G	T	T	G	T	G	G	G	G	G
1B	791263	A/G	wsnp_Ex_c7447_12751589	A	G	A	A	G	G	A	G	G	G	A	A	A	G	G	A	G	A	G	A	A	G	G	A	G	G	G	A	A	A	A	R
1B	797741	T/C	BobWhite_rep_c57575_65	C	C	C	C	T	C	T	C	T	C	T	C	C	C	C	C	C	T	C	C	C	T	T	C	C	T	C	C	C	T	T	C
1B	797741	T/C	BS00060100_51	C	C	C	C	C	C	T	C	C	T	C	C	C	T	C	C	C	C	C	C	C	C	C	C	C	C	C	C	T	C	T	T
1B	797741	A/G	BS00064032_51	A	G	A	A	A	A	G	G	A	G	A	A	A	G	A	A	A	A	G	A	A	A	A	A	A	G	A	A	A	G	G	G
1B	797741	T/G	Excalibur_c6892_274	G	G	G	G	T	G	T	G	T	G	T	G	G	G	G	G	G	T	G	G	G	T	T	G	G	T	G	G	G	T	T	G
1B	797741	A/G	Ku_c106533_550	G	G	G	G	G	A	A	G	G	G	A	G	G	G	A	G	G	G	G	G	G	A	A	G	G	A	G	G	G	A	A	G
1B	797741	A/G	Kukri_c28631_607	G	G	G	G	A	G	A	G	A	A	A	A	G	A	G	G	G	A	G	A	G	A	A	G	G	G	G	A	A	A	A	A
1B	797741	T/C	Kukri_c45852_78	C	C	C	C	C	T	C	C	C	C	C	T	C	C	T	C	C	T	C	T	C	C	C	C	C	C	C	failed	C	C	C	C
1B	797741	T/C	RAC875_c17313_2309	T	T	T	T	T	C	C	T	C	C	T	C	T	T	C	T	T	T	C	C	T	T	T	T	T	C	T	C	C	C	C	C
1B	797741	T/C	Tdurum_contig65046_52	C	C	C	C	C	C	C	C	C	C	C	C	C	C	C	C	C	C	C	C	C	C	C	C	C	C	C	C	C	T	T	C
1B	797741	T/C	Tdurum_contig65528_152	C	C	C	C	T	C	C	C	T	T	T	T	C	T	C	C	C	T	C	T	C	T	T	C	C	C	C	T	T	C	T	T
1B	797741	A/G	tplb0048b10_1365	A	A	A	A	A	A	A	A	A	G	A	A	A	G	A	A	A	A	A	A	A	A	A	A	A	A	A	A	A	A	A	G
1B	801283	A/G	Excalibur_c24663_1042	G	G	G	G	G	G	G	G	G	G	G	G	G	G	G	G	G	G	G	G	G	G	G	G	G	G	G	G	G	A	A	G
1B	801283	T/C	RAC875_c32687_153	C	C	C	C	T	C	T	C	T	C	T	C	C	C	C	C	C	T	C	C	C	T	T	C	C	C	C	C	C	T	T	C
1B	805814	A/C	BS00088039_51	A	C	A	A	A	A	A	C	A	A	A	A	A	A	A	A	A	A	C	A	A	A	A	A	A	A	A	A	C	A	A	A
1B	805814	A/G	BS00107749_51	A	A	A	A	A	A	A	A	A	A	A	A	A	A	A	A	A	A	A	A	A	A	A	A	A	A	A	A	A	G	G	A
1B	805814	A/C	IACX9183	C	A	C	C	C	C	C	A	C	C	C	C	C	C	C	C	C	C	A	C	C	C	C	C	C	C	C	C	A	C	C	C
1B	805814	A/G	Kukri_rep_c115898_504	A	G	A	A	A	A	A	G	A	A	A	A	A	A	A	A	A	A	G	A	A	A	A	A	A	A	A	A	G	A	A	A
1B	805814	T/C	Tdurum_contig45301_876	T	C	T	T	T	T	T	C	T	T	T	T	T	T	T	T	T	T	C	T	T	T	T	T	T	T	T	T	C	T	C	Y
1B	805814	T/C	wsnp_Ku_c8235_14030979	C	C	C	C	C	C	T	C	C	T	C	C	C	T	C	C	C	C	C	C	C	C	C	C	C	C	C	C	C	T	T	T
1B	811909	A/C	Excalibur_c50079_420	A	C	A	A	A	A	A	C	A	A	A	A	A	A	A	A	A	failed	C	A	A	A	A	A	A	A	A	A	C	A	A	A
1B	816090	T/C	BobWhite_c48550_198	T	T	T	T	C	T	C	T	C	C	C	C	T	C	T	T	T	T	T	C	T	C	C	T	T	C	T	C	C	C	C	C
1B	816090	T/C	BS00001835_51	C	C	C	C	C	C	T	C	C	T	T	C	C	T	C	C	C	C	C	C	C	T	T	C	C	C	C	Y	C	C	C	failed
1B	816090	A/G	BS00021710_51	G	G	G	G	G	A	A	G	G	A	G	G	G	A	A	G	G	G	A	G	G	G	A	G	G	A	G	G	A	A	A	G
1B	816090	A/G	BS00062929_51	G	A	A	A	G	A	A	G	G	A	G	G	failed	G	A	A	G	G	G	G	failed	G	G	failed	A	G	A	G	G	G	A	A
1B	816090	T/C	Kukri_rep_c111991_498	C	T	C	C	T	T	T	T	T	T	T	T	C	T	T	C	C	T	T	T	C	T	T	C	C	T	C	failed	T	T	T	Y
1B	816090	A/G	RAC875_c16391_426	G	G	G	G	G	G	A	G	G	A	G	A	G	A	G	G	G	G	G	A	G	G	G	G	G	A	G	R	A	G	G	R
1B	816090	A/C	RAC875_c36737_316	A	A	A	A	A	A	C	A	A	C	A	A	A	C	A	A	A	A	C	A	A	A	C	A	A	A	A	failed	C	A	C	failed
1B	816090	A/G	Tdurum_contig42755_1086	A	A	A	A	G	A	G	A	G	G	G	G	A	G	A	A	A	A	A	G	A	G	G	A	A	G	A	G	G	G	G	G
1B	816090	A/G	Tdurum_contig57101_1235	G	G	G	G	G	G	G	G	G	G	A	G	G	G	A	G	G	G	G	G	G	A	A	G	G	A	G	G	G	A	G	G
1B	816090	A/C	Tdurum_contig57101_1349	A	A	A	A	A	A	A	A	A	A	C	A	A	A	C	A	A	A	A	A	A	C	M	A	A	M	A	A	A	C	A	A
1B	816090	T/C	Tdurum_contig57101_1616	C	C	Y	Y	C	C	C	C	C	Y	T	C	Y	Y	T	C	C	Y	C	C	C	T	T	C	Y	T	Y	C	C	T	C	C
1B	816090	A/C	Tdurum_contig57101_2158	A	A	A	A	A	A	A	A	A	A	C	A	A	A	C	A	A	A	A	A	A	C	C	A	A	C	A	A	A	C	A	A
1B	816090	T/C	wsnp_Ex_c22439_31632880	C	C	C	C	C	C	C	C	C	C	C	C	C	C	C	C	C	C	T	C	C	C	C	C	C	C	C	C	T	C	C	C
1B	816090	A/G	wsnp_Ex_c39616_46871127	A	A	A	A	A	G	A	A	A	A	A	G	A	A	G	A	A	G	A	G	A	A	A	A	A	G	A	G	G	G	G	failed
1B	816090	A/G	wsnp_Ex_c4808_8584315	G	G	G	G	G	G	A	G	G	A	G	G	G	A	G	G	G	G	G	G	G	G	G	G	G	G	G	G	G	G	G	failed
1B	819536	A/G	BS00003934_51	A	A	A	A	A	A	A	A	A	G	A	A	A	G	A	A	A	A	G	A	A	A	A	A	A	G	A	R	A	G	G	R
1B	819536	T/C	Excalibur_c14911_976	C	C	C	C	C	C	C	C	C	C	T	C	C	C	T	C	C	C	C	C	C	T	T	C	C	C	C	C	C	C	T	C
1B	819536	T/C	IACX6064	T	T	T	T	T	T	T	T	T	C	T	T	T	C	T	T	T	T	C	T	T	T	T	T	T	C	T	Y	T	C	C	failed
1B	819536	T/C	RAC875_c55891_712	C	C	C	C	C	C	C	C	C	T	C	C	C	T	C	C	C	C	T	C	C	C	C	C	C	T	C	C	C	T	T	C
1B	819536	A/G	RFL_Contig5139_568	G	G	G	G	G	G	A	G	G	G	G	G	G	G	G	G	G	G	G	G	G	G	G	G	G	G	G	R	G	G	G	R
1B	824291	A/G	Tdurum_contig8158_269	A	A	A	A	A	A	G	A	A	A	G	A	A	A	G	A	A	A	A	A	A	G	G	A	A	G	A	A	A	G	G	failed
1B	828599	A/G	RAC875_c55891_659	G	G	G	G	G	G	G	G	G	A	G	G	G	A	G	G	G	G	A	G	G	G	G	G	G	G	G	G	G	G	A	G
1B	828854	T/C	BS00039740_51	C	C	C	C	C	C	C	C	C	T	C	T	C	T	T	C	C	C	C	T	C	C	C	C	C	C	C	T	C	C	T	C
1B	834694	T/C	Excalibur_c14911_466	T	T	T	T	T	T	C	T	T	T	T	T	T	T	T	T	T	T	T	T	T	T	T	T	T	C	T	Y	T	C	T	Y
1B	834694	A/G	Kukri_c7770_176	G	G	G	G	G	A	G	G	G	A	G	G	G	A	G	G	G	G	G	G	G	G	G	G	G	G	G	G	G	G	G	G
1B	834694	T/C	Tdurum_contig47550_699	C	C	C	C	C	T	C	C	C	T	C	C	C	T	C	C	C	C	C	C	C	C	C	C	C	C	C	C	C	C	C	C
1B	836130	A/G	BS00065217_51	G	G	G	G	G	G	A	G	G	A	A	G	G	A	A	G	G	G	A	G	G	A	A	G	G	A	G	G	G	A	A	G
1B	836130	A/G	Tdurum_contig42852_667	A	A	A	A	A	A	G	A	A	G	G	A	A	G	G	A	A	A	G	A	A	G	G	A	A	G	A	R	A	G	G	A
1B	842257	T/C	BS00031596_51	C	C	C	C	C	C	C	C	C	T	C	C	C	T	C	C	C	C	C	C	C	C	C	C	C	C	C	C	C	C	C	C
1B	842257	T/G	IAAV420	G	T	G	G	T	G	T	T	T	T	G	G	G	T	G	G	T	G	T	G	G	G	T	G	G	G	G	G	T	G	G	G
1B	842257	T/C	Tdurum_contig11720_924	C	T	C	C	T	C	T	T	T	T	C	C	C	T	C	C	T	C	T	C	C	C	T	C	C	C	C	C	T	C	C	failed
1B	844331	A/G	BobWhite_c43917_288	A	A	A	A	A	G	G	A	A	G	A	A	A	G	A	A	A	A	A	A	A	A	A	A	A	G	A	R	A	G	G	R
1B	844331	T/C	BS00062724_51	C	C	C	C	C	C	T	C	C	T	C	C	C	T	C	C	C	C	C	C	C	C	C	C	C	Y	C	C	C	C	C	C
1B	844331	T/C	BS00062880_51	T	T	T	T	T	C	T	T	T	T	T	T	T	T	T	T	T	T	T	T	T	T	T	T	T	T	T	Y	T	C	T	T
1B	844331	A/G	BS00082521_51	G	G	G	G	G	G	G	G	G	G	G	G	G	G	G	G	G	G	G	G	G	G	G	G	G	G	G	G	G	A	A	G
1B	844331	A/G	BS00086083_51	G	G	G	G	G	G	G	G	G	A	G	G	G	A	G	G	G	G	G	G	G	G	G	G	G	G	G	G	G	G	G	G
1B	844331	A/C	Excalibur_c10496_651	A	A	A	A	A	C	C	A	A	C	A	A	A	C	A	A	A	A	A	A	A	A	A	A	A	C	A	M	A	C	C	M
1B	844331	T/C	Excalibur_c112015_118	C	C	C	C	C	T	C	C	C	C	C	C	C	C	C	C	C	C	C	C	C	C	C	C	C	C	C	failed	C	T	C	Y
1B	844331	T/C	Excalibur_c9149_1326	C	C	C	C	C	T	C	C	C	C	C	C	C	C	C	C	C	C	C	C	C	C	C	C	C	C	C	C	C	T	C	Y
1B	844331	T/G	Excalibur_c9149_1789	G	G	G	G	G	T	G	G	G	G	G	G	G	G	G	G	G	G	G	G	G	G	G	G	G	G	G	G	G	T	G	G
1B	844331	A/T	IAAV4667	A	A	A	A	A	T	T	A	A	T	A	A	A	T	A	A	A	A	A	A	A	A	A	A	A	T	A	A	A	T	T	A
1B	844331	A/G	Kukri_c39698_228	A	A	A	A	A	A	G	A	A	G	A	A	A	G	A	A	A	A	A	A	A	A	A	A	A	G	A	failed	A	A	A	R
1B	844331	A/G	Kukri_c39698_278	A	A	A	A	A	A	G	A	A	G	A	A	A	G	A	A	A	A	A	A	A	A	A	A	A	G	A	R	A	A	A	R
1B	844331	T/C	Ra_c2748_671	T	T	T	T	T	T	C	T	T	T	T	T	T	T	T	T	T	T	T	T	T	T	T	T	T	C	T	T	T	T	T	T
1B	844331	T/G	Tdurum_contig30517_174	T	T	T	T	T	G	T	T	T	T	T	T	T	T	T	T	T	T	T	T	T	T	T	T	T	T	T	T	T	G	T	failed
1B	844331	T/C	wsnp_Ex_c15611_23928961	C	C	C	C	C	C	C	C	C	T	C	C	C	T	C	C	C	C	C	C	C	C	C	C	C	C	C	C	C	C	C	C
1B	844331	T/G	wsnp_Ex_c15611_23929128	T	G	T	T	G	T	T	G	G	G	T	G	T	G	G	T	G	T	G	G	T	T	G	T	T	T	T	G	G	T	T	K
1B	844331	A/G	wsnp_Ex_c21198_30326388	G	G	G	G	G	G	A	G	G	G	G	G	G	G	G	G	G	G	G	G	G	G	G	G	G	A	G	G	G	G	G	G
1B	844331	A/G	wsnp_Ex_c21198_30327016	A	A	A	A	A	A	G	A	A	A	A	A	A	A	A	A	A	A	A	A	A	A	A	A	A	G	A	A	A	A	A	A
1B	844331	T/C	wsnp_Ex_c23235_32471358	C	C	C	C	C	C	T	C	C	T	C	C	C	T	C	C	C	C	C	C	C	C	C	C	C	T	C	C	C	C	C	Y
1B	844331	T/C	wsnp_Ex_c24318_33561600	T	T	T	T	T	T	T	T	T	Y	T	T	T	T	T	T	T	failed	C	T	T	T	T	T	T	T	failed	T	T	T	T	Y
1B	844331	A/C	wsnp_Ex_c5101_9052671	A	C	A	A	C	A	A	C	C	C	A	C	A	C	C	A	C	A	C	C	A	A	C	A	A	A	A	C	C	A	A	failed
1B	844331	T/C	wsnp_Ex_c5101_9053178	T	C	T	T	C	T	T	C	C	C	T	C	T	C	C	T	C	T	C	C	T	T	C	T	T	T	T	C	C	T	T	T
1B	844331	A/G	wsnp_Ex_c7585_12957020	G	A	G	G	G	G	A	A	G	A	G	G	G	A	G	G	G	G	A	G	G	G	A	G	G	G	G	G	A	G	G	G
1B	844331	T/C	wsnp_Ex_rep_c107911_91350866	C	C	C	C	C	C	T	C	C	T	C	C	C	T	C	C	C	C	C	C	C	C	C	C	C	T	C	failed	C	C	C	Y
1B	844331	T/C	wsnp_Ex_rep_c107911_91350930	C	C	C	C	C	C	T	C	C	T	C	C	C	T	C	C	C	C	C	C	C	C	C	C	C	T	C	failed	C	C	C	Y
1B	844331	T/C	wsnp_Ku_c13043_20902807	C	T	C	C	T	C	T	T	T	C	C	T	C	C	T	C	T	C	T	T	C	C	T	C	C	C	C	T	T	C	C	C
1B	844331	T/C	wsnp_Ku_rep_c89089_82009060	T	T	T	T	T	T	C	T	T	T	T	T	T	T	T	T	T	T	T	T	T	T	T	T	T	C	T	T	T	T	T	T
1B	844331	A/G	wsnp_Ku_rep_c89089_82009285	A	A	A	A	A	A	G	A	A	A	A	A	A	A	A	A	A	A	A	A	A	A	A	A	A	G	A	R	A	A	A	R
1B	844331	T/C	wsnp_Ra_c2748_5223434	C	C	C	C	C	C	T	C	C	C	C	C	C	C	C	C	C	C	C	C	C	C	C	C	C	T	C	C	C	C	C	C
1B	853553	A/G	Kukri_c13043_1084	G	G	G	G	G	G	G	G	G	A	G	G	G	A	G	G	G	G	G	G	G	G	G	G	G	G	G	G	G	G	G	G
1B	853553	A/G	Kukri_c13043_832	G	G	G	G	G	G	G	G	G	A	G	G	G	A	G	G	G	G	G	G	G	G	G	G	G	G	G	G	G	G	G	G
1B	853553	A/G	Kukri_c9133_2211	G	G	G	G	G	G	G	G	G	A	G	G	G	A	G	G	G	G	G	G	G	G	G	G	G	G	G	G	G	G	G	G
1B	853553	A/G	Kukri_c9133_534	G	G	G	G	G	G	G	G	G	A	G	G	G	A	G	G	G	G	G	G	G	G	G	G	G	G	G	G	G	G	G	G
1B	853553	T/G	wsnp_Ku_c17017_26019611	T	T	T	T	T	T	G	T	T	T	T	T	T	T	T	T	T	T	G	T	T	T	T	T	T	T	T	T	T	T	T	failed
1B	855691	A/C	BobWhite_c14158_112	A	A	A	A	A	A	C	failed	A	A	A	A	A	A	C	A	A	A	failed	A	A	A	A	A	A	A	A	A	A	A	A	A
1B	855691	T/C	IAAV2683	T	T	T	T	T	T	C	T	T	T	T	T	T	T	C	T	T	T	T	T	T	T	T	T	T	T	T	T	T	T	T	T
1B	855691	C/G	IACX6346	C	C	C	C	C	C	G	C	C	C	C	C	C	C	G	C	C	C	C	C	C	C	C	C	C	C	C	C	C	C	C	C
1B	855691	A/G	Kukri_c25961_166	A	A	A	A	A	A	G	A	A	A	A	A	A	A	G	A	A	A	A	A	A	A	A	A	A	A	A	R	A	A	A	R
1B	855691	A/G	RAC875_c1188_531	A	A	A	A	A	A	G	A	A	A	A	A	A	A	A	A	A	A	G	A	A	A	A	A	A	A	A	A	A	A	A	A
1B	855691	A/G	RFL_Contig2484_1065	A	A	A	A	G	A	G	A	G	A	A	A	A	A	A	A	G	A	G	A	A	A	G	A	A	A	A	A	A	A	A	G
1B	855691	T/G	RFL_Contig2686_285	G	G	G	G	G	G	G	G	G	G	G	G	G	G	G	G	G	G	T	G	G	G	G	G	G	G	G	G	G	G	G	K
1B	855691	A/C	RFL_Contig2686_571	A	A	A	A	A	A	A	A	A	A	A	A	A	A	A	A	A	A	C	A	A	A	A	A	A	A	A	A	A	A	A	M
1B	860733	T/C	Tdurum_contig13117_1316	C	C	C	C	T	C	T	C	T	C	C	C	C	C	C	C	T	C	T	C	C	C	T	C	C	C	C	C	C	C	C	C
1B	867466	A/G	BS00067627_51	A	A	A	A	G	G	G	A	G	G	A	A	A	G	A	A	G	A	G	A	A	A	G	A	A	G	A	A	A	A	G	G
1B	867466	A/G	Excalibur_c5443_473	A	A	A	A	A	A	A	A	A	R	A	A	A	A	A	A	A	failed	A	A	A	A	A	A	failed	A	failed	failed	A	A	A	R
1B	867466	A/G	RAC875_rep_c106876_446	A	A	A	A	G	A	G	A	G	A	A	A	A	A	A	A	G	A	G	A	A	A	G	A	A	A	A	R	A	A	A	A
1B	867466	T/C	RAC875_rep_c106876_558	C	C	C	C	T	C	C	C	T	C	C	C	C	C	C	C	T	C	T	C	C	C	T	C	C	C	C	C	C	C	C	C
1B	872955	A/G	Kukri_c9752_793	G	G	G	G	A	A	G	G	A	A	G	G	G	A	G	G	A	G	A	G	G	G	A	G	G	A	G	G	G	G	A	G
1B	872955	T/C	RAC875_c1413_597	C	C	C	C	T	T	C	C	T	T	C	C	C	T	C	C	T	C	T	C	C	C	T	C	C	T	C	Y	C	C	T	Y
1B	872955	T/C	Tdurum_contig11896_550	C	C	C	C	T	T	C	C	T	T	C	C	C	T	C	C	T	C	T	C	C	C	T	C	C	T	C	C	C	C	T	C
1B	872955	T/C	Tdurum_contig69792_167	C	C	C	C	T	T	C	C	T	T	C	C	C	T	C	C	T	C	T	C	C	C	T	C	C	T	C	C	C	C	T	C
1B	885017	A/G	TA004264-0825	G	G	G	G	G	G	A	G	G	G	G	G	G	G	A	G	G	G	G	G	G	G	G	G	G	G	G	G	G	G	G	failed
1B	902568	T/C	BS00000651_51	C	C	C	C	C	T	C	C	C	T	C	C	C	C	T	C	C	C	C	C	C	C	T	C	C	T	C	C	C	C	C	T
1B	902568	A/G	BS00004328_51	G	G	G	G	G	G	G	G	G	G	G	G	G	G	G	G	G	G	G	G	G	G	A	G	G	A	G	G	G	G	G	failed
1B	902568	A/G	BS00066338_51	A	A	A	A	A	A	A	A	A	A	A	A	A	A	A	A	A	A	A	A	A	A	G	A	A	G	A	A	A	A	A	G
1B	902568	T/C	Excalibur_c27915_560	T	T	T	T	T	T	C	T	T	T	T	T	T	T	C	T	T	T	T	T	T	T	T	T	T	T	T	T	T	T	T	C
1B	902568	A/G	IACX2852	G	G	G	G	G	A	G	G	G	A	G	G	G	G	A	G	G	G	G	G	G	G	A	G	G	A	G	G	G	G	G	A
1B	902568	A/G	Kukri_c11547_1526	A	A	A	A	A	A	A	A	A	A	A	A	A	A	A	A	A	A	A	A	A	A	G	A	A	G	A	A	A	A	A	G
1B	902568	A/G	Kukri_c3187_1062	G	G	G	G	G	G	G	A	G	G	G	G	G	G	G	G	G	G	G	A	G	G	G	G	G	G	G	G	G	G	G	A
1B	902568	T/C	RAC875_rep_c109970_73	T	T	T	T	T	T	T	T	T	T	T	C	T	C	T	T	T	T	T	C	T	T	T	T	T	C	T	Y	T	C	C	Y
1B	902568	T/C	RFL_Contig7_380	T	T	T	T	T	T	T	T	T	T	T	T	T	T	T	T	T	T	T	T	T	T	C	T	T	C	T	T	T	T	T	Y
1B	905951	T/C	BS00025527_51	Y	C	C	C	C	Y	Y	Y	C	C	C	C	C	C	Y	C	C	C	Y	Y	C	C	Y	C	C	C	C	Y	C	C	C	Y
1B	923853	A/G	RFL_Contig2826_1367	G	G	A	A	A	G	A	G	A	G	failed	G	A	G	G	A	A	A	G	G	G	A	G	G	A	A	A	A	G	G	G	G
1B	923885	A/G	BS00110278_51	G	G	A	failed	G	G	G	G	G	G	failed	G	R	G	G	A	G	A	G	G	G	G	A	G	A	G	G	G	G	G	A	G
1B	923885	A/C	Excalibur_c3557_66	A	A	A	A	C	A	A	A	C	A	A	A	A	A	A	A	C	A	A	A	A	C	A	A	A	A	A	M	A	A	A	C
1B	923885	A/G	Tdurum_contig56281_261	A	A	A	A	A	A	R	A	A	A	A	failed	A	failed	A	A	A	R	A	A	A	A	G	A	A	A	A	failed	A	A	A	G
1B	923885	T/C	wsnp_BG606986B_Ta_2_1	T	T	T	T	C	T	T	T	C	T	T	T	T	T	T	T	C	T	T	T	T	C	T	T	T	T	T	T	T	T	T	C
1B	945744	T/C	Excalibur_rep_c103592_565	T	T	C	C	T	T	T	T	T	T	T	T	C	T	T	C	T	C	T	T	T	T	C	T	C	T	T	T	T	T	C	Y
1B	945744	T/C	Excalibur_rep_c103592_955	C	C	T	T	C	C	C	C	C	C	C	C	T	C	C	T	C	T	C	C	C	C	T	C	T	C	C	C	C	C	T	C
1B	945744	T/C	Tdurum_contig27843_142	C	C	C	C	C	C	T	C	C	T	T	T	C	T	C	C	C	C	C	T	C	C	C	failed	C	T	T	T	T	T	T	C
1B	951168	A/G	Kukri_s117372_152	A	A	A	A	A	A	A	A	G	A	A	A	A	A	A	A	A	A	A	A	A	A	A	A	A	A	A	failed	A	A	A	failed
1B	953402	T/G	Tdurum_contig85180_99	G	G	G	G	G	G	T	G	G	T	T	T	G	T	G	G	G	G	G	T	G	G	G	G	G	T	T	T	T	T	T	G
1B	954168	T/C	Excalibur_c44818_109	T	T	T	T	C	T	T	failed	C	T	T	T	T	T	T	T	T	T	C	T	T	C	T	T	failed	T	T	Y	T	T	T	T
1B	954168	A/G	Kukri_c13978_132	A	A	A	A	G	A	A	A	G	A	A	A	A	A	A	A	A	A	G	A	A	G	A	A	A	A	A	A	A	A	A	A
1B	954168	A/C	RAC875_c52957_154	C	C	C	C	A	C	C	C	A	C	C	C	C	C	C	C	C	C	A	C	C	A	C	C	C	C	C	C	C	C	C	C
1B	954168	T/C	RFL_Contig2176_1111	C	C	C	C	T	C	C	C	T	C	C	C	C	C	C	C	C	C	T	C	C	T	C	C	C	C	C	C	C	C	C	C
1B	954168	A/G	RFL_Contig2176_1163	G	G	G	G	A	G	G	G	A	G	G	G	G	G	G	G	G	G	A	G	G	A	G	G	G	G	G	G	G	G	G	G
1B	954168	T/C	RFL_Contig2176_932	T	T	T	T	C	T	T	T	C	T	T	T	T	T	T	T	T	T	C	T	T	C	T	T	T	T	T	T	T	T	T	failed
1B	954870	T/C	BobWhite_c17032_179	T	T	C	C	T	T	T	T	T	T	T	T	C	C	T	C	T	T	T	T	T	T	T	T	C	T	C	C	T	T	T	failed
1B	954870	A/G	BobWhite_c48071_144	G	G	G	G	G	G	G	G	A	G	G	G	G	G	G	G	G	G	G	G	G	G	G	G	G	G	G	G	G	G	G	R
1B	954870	T/C	BS00064349_51	T	T	T	T	T	T	T	T	C	T	T	T	T	T	T	T	T	T	T	T	T	T	T	T	T	T	T	T	T	T	T	C
1B	954870	A/G	BS00066278_51	A	A	A	A	A	A	A	A	G	A	A	A	A	A	A	A	A	A	A	A	A	A	A	A	A	A	A	failed	A	A	A	G
1B	954870	T/C	CAP7_c1137_53	C	C	Y	Y	C	C	C	C	C	C	C	C	Y	C	C	Y	C	Y	T	C	C	C	T	C	Y	C	C	C	C	C	T	C
1B	954870	A/C	Excalibur_c93510_360	A	A	A	A	A	A	A	A	C	A	A	A	A	A	A	A	A	A	A	A	A	A	A	A	A	A	A	A	A	A	A	C
1B	954870	C/G	IACX8280	C	C	C	C	C	C	C	C	G	C	C	C	C	C	C	C	C	C	C	C	C	C	C	C	C	C	C	failed	C	C	C	G
1B	954870	T/G	IACX906	G	G	T	T	T	G	G	G	G	T	T	T	T	T	G	T	T	G	G	T	G	T	G	G	T	T	T	T	T	T	G	G
1B	954870	T/C	Kukri_c30461_857	C	C	C	C	C	C	C	C	T	C	C	C	C	C	C	C	C	C	C	C	C	C	C	C	C	C	C	C	C	C	C	failed
1B	954870	T/C	RAC875_c61512_173	T	T	T	T	T	T	T	T	Y	T	T	T	T	T	T	T	T	T	T	T	T	T	T	T	T	T	T	T	T	T	T	Y
1B	954870	A/G	TA003586-0637	A	A	G	G	G	A	A	A	A	G	G	G	G	G	A	G	G	A	A	G	A	G	A	failed	G	G	G	R	G	G	A	A
1B	954870	A/G	Tdurum_contig10362_328	G	G	G	G	G	G	G	G	A	G	G	G	G	G	G	G	G	G	G	G	G	G	G	G	G	G	G	G	G	G	G	A
1B	954870	T/C	Tdurum_contig10362_555	C	C	C	C	C	C	C	C	T	C	C	C	C	C	C	C	C	C	C	C	C	C	C	C	C	C	C	C	C	C	C	T
1B	954870	A/G	Tdurum_contig27860_478	A	A	G	G	G	A	A	A	G	A	A	A	G	A	A	G	G	G	G	A	A	G	G	A	G	A	A	A	A	A	G	G
1B	954870	A/C	Tdurum_contig30877_235	C	C	A	A	C	C	C	C	C	C	C	C	A	C	M	A	C	A	A	C	C	C	A	C	A	C	C	C	C	C	A	C
1B	961635	A/G	BS00021680_51	G	G	A	A	A	G	A	G	A	G	G	G	A	G	G	A	A	G	G	G	G	A	G	G	A	A	A	A	G	G	G	A
1B	961635	A/G	BS00022851_51	A	A	G	G	G	A	G	A	G	A	A	A	G	A	A	G	G	A	A	A	A	G	A	A	G	G	G	G	A	A	A	G
1B	961635	T/C	BS00041912_51	C	C	C	C	C	C	T	C	C	C	C	C	C	C	C	C	C	C	C	C	C	C	C	C	C	C	C	C	C	C	C	T
1B	961635	A/C	BS00063928_51	C	C	C	C	A	C	A	C	A	C	C	C	C	C	C	C	A	C	C	C	C	A	C	C	C	C	C	M	C	C	C	M
1B	961635	T/G	BS00067024_51	T	T	T	T	G	T	G	T	G	T	T	T	T	T	T	T	G	T	T	T	T	G	T	T	T	T	T	K	T	T	T	G
1B	961635	A/G	BS00095088_51	G	G	G	G	G	G	A	G	G	G	G	G	G	G	G	G	G	G	G	G	G	G	G	G	G	G	G	G	G	G	G	A
1B	961635	T/C	BS00108257_51	T	T	T	T	C	T	C	T	C	T	T	T	T	T	T	T	C	T	T	T	T	C	T	T	T	T	T	T	T	T	T	C
1B	961635	A/G	Excalibur_c28045_741	G	G	G	G	A	G	A	G	G	G	G	G	G	G	G	G	A	G	G	G	G	A	G	G	G	G	G	G	G	G	G	failed
1B	961635	T/C	IAAV8459	C	C	T	T	T	C	T	C	T	C	C	C	T	C	C	T	T	C	C	C	C	T	C	C	T	T	T	T	C	C	C	T
1B	961635	A/G	Ku_c16636_347	A	A	A	A	A	A	G	A	A	A	A	A	A	A	A	A	A	A	A	A	A	A	A	A	A	A	A	A	A	A	A	G
1B	961635	T/C	Ku_c79340_308	C	C	C	C	T	C	T	C	T	C	C	C	C	C	C	C	T	C	C	C	C	T	C	C	C	C	C	C	C	C	C	T
1B	961635	T/C	Kukri_c11389_59	C	C	C	C	C	C	T	C	C	C	C	C	C	C	C	C	C	C	C	C	C	C	C	C	C	C	C	C	C	C	C	T
1B	961635	A/C	RAC875_c43945_807	C	C	C	C	A	C	C	C	A	C	C	C	C	C	C	C	A	C	C	C	C	A	C	C	C	C	C	C	C	C	C	failed
1B	961635	A/C	RAC875_c4908_1539	A	A	A	A	A	A	C	A	A	A	A	A	A	A	A	A	A	A	A	A	A	A	A	A	A	failed	A	failed	A	A	A	M
1B	961635	A/G	RAC875_c65295_290	G	G	G	G	A	A	A	A	A	G	G	G	G	A	G	G	A	A	A	G	G	A	G	G	G	G	G	A	G	G	G	A
1B	961635	A/G	wsnp_BE494527B_Ta_2_1	G	G	G	G	G	G	A	G	G	G	G	G	G	G	G	G	G	G	G	G	G	G	G	G	G	G	G	G	G	G	G	R
1B	961635	A/C	wsnp_Ex_c18384_27213023	C	C	A	A	A	C	A	C	A	C	C	C	A	C	C	A	A	C	C	C	C	A	C	C	A	A	A	A	C	C	C	C
1B	961635	T/C	wsnp_Ex_c194_381656	C	C	C	C	C	C	T	C	C	C	C	C	C	C	C	C	C	C	C	C	C	C	C	C	C	C	C	C	C	C	C	T
1B	961635	T/C	wsnp_Ex_c9091_15135511	T	T	T	T	C	T	T	T	C	T	T	T	T	T	T	T	C	T	T	T	T	C	T	T	T	T	T	T	T	T	T	T
1B	961635	T/C	wsnp_Ku_c41261_49287074	C	C	C	C	T	C	T	C	T	C	C	C	C	C	C	C	T	C	C	C	C	T	C	C	C	C	C	C	C	C	C	Y
1B	961635	A/G	wsnp_RFL_Contig2818_2601481	A	A	A	A	G	A	A	A	G	A	A	A	A	A	A	A	G	A	A	A	A	G	A	A	A	A	A	A	A	A	A	A
1B	964092	A/G	BS00022577_51	A	A	A	A	A	A	A	A	G	A	A	A	A	A	A	A	A	A	A	A	A	A	A	A	A	A	A	A	A	A	A	R
1B	964092	T/C	IACX1891	C	C	C	C	C	C	C	C	T	C	C	C	C	C	C	C	C	C	C	C	C	C	C	C	C	C	C	failed	C	C	C	T
1B	964092	T/C	RFL_Contig2736_827	T	T	T	T	T	T	T	T	C	T	T	T	T	T	T	T	T	T	T	T	T	T	T	T	T	T	T	failed	T	T	T	C
1B	964092	A/G	Tdurum_contig15015_883	A	A	A	A	A	A	A	A	G	A	A	A	A	A	A	A	A	A	A	A	A	A	A	A	A	A	A	A	A	A	A	R
1B	964092	T/C	wsnp_BE590634B_Ta_2_1	T	T	T	T	T	T	T	T	C	T	T	T	T	T	T	T	T	T	T	T	T	T	T	T	T	T	T	T	T	T	T	Y
1B	964092	T/C	wsnp_BE590634B_Ta_2_5	C	C	C	C	C	C	C	C	T	C	C	C	C	C	C	C	C	C	C	C	C	C	C	C	C	C	C	Y	C	C	C	T
1B	964092	A/C	wsnp_Ex_c3147_5816957	C	C	C	C	C	C	C	C	A	C	C	C	C	C	C	C	C	C	C	C	C	C	C	C	C	C	C	C	C	C	C	A
1B	973634	T/G	BS00110231_51	T	T	G	G	G	T	G	T	G	G	G	G	G	G	T	G	G	G	T	G	T	G	T	T	G	G	G	G	T	G	T	T
1B	973634	A/G	RAC875_c1785_366	A	A	G	G	A	A	A	A	A	A	A	A	G	A	A	G	G	G	A	A	A	G	A	A	G	G	G	G	A	A	A	A
1B	973634	T/C	RFL_Contig5937_1699	C	C	T	T	C	C	C	C	C	C	C	C	T	C	C	T	T	T	C	C	C	T	C	C	T	T	T	Y	C	C	C	C
1B	977144	A/G	BobWhite_c34030_646	G	G	A	A	A	G	A	G	A	G	R	G	A	G	G	A	A	A	G	G	G	A	G	G	A	A	A	R	G	G	G	R
1B	977144	A/G	BS00067436_51	G	failed	A	A	A	failed	A	G	A	A	A	A	A	A	G	A	A	A	G	A	G	A	G	G	A	A	A	A	G	A	G	A
1B	977144	A/C	BS00081749_51	C	C	C	C	A	C	A	C	A	A	A	A	C	A	C	C	C	C	C	A	C	C	C	C	C	C	C	M	C	A	C	C
1B	977144	T/C	BS00083060_51	C	C	C	C	T	C	T	C	T	T	T	T	C	T	C	C	C	C	C	T	C	C	C	C	C	C	C	C	C	T	C	C
1B	977144	T/C	Excalibur_c40808_441	T	T	C	C	C	T	C	T	C	C	C	C	C	C	T	C	C	C	T	C	T	C	T	failed	C	C	C	C	T	C	T	T
1B	977144	A/G	Excalibur_c581_1220	A	A	A	A	G	G	A	A	G	A	R	A	A	A	A	A	G	A	G	A	A	G	G	A	A	A	A	A	G	A	G	A
1B	977144	T/C	Excalibur_rep_c96924_118	C	C	T	T	T	C	T	C	T	T	T	T	T	T	C	T	T	T	C	T	C	T	C	C	T	T	T	T	C	T	C	C
1B	977144	T/C	RAC875_c47427_235	T	T	T	T	C	T	C	T	C	C	C	C	T	C	T	T	T	T	T	C	T	T	T	T	T	T	T	T	T	C	T	T
1B	977144	T/C	RFL_Contig2826_1274	C	C	T	T	T	C	T	C	T	C	Y	C	T	C	C	T	T	T	C	C	C	T	C	C	T	T	T	T	C	C	C	C
1B	977144	T/C	RFL_Contig2826_614	T	T	C	C	C	T	C	T	C	T	Y	T	C	T	T	C	C	C	T	T	T	C	T	T	C	C	C	C	T	T	T	Y
1B	990738	T/C	Excalibur_c66196_256	C	C	C	C	C	C	C	C	T	C	C	C	C	C	C	C	T	C	C	C	C	T	C	C	C	C	C	C	C	C	C	C
1B	990738	A/G	RAC875_c47427_75	A	A	G	G	G	A	G	A	G	G	G	G	G	G	A	G	G	G	A	G	A	G	A	A	G	G	G	G	A	G	A	failed
1B	990738	A/G	RFL_Contig5937_1677	A	A	G	G	G	A	G	A	G	G	G	G	G	G	A	G	G	G	A	G	A	G	A	A	G	G	G	G	A	G	A	failed
1B	990738	A/G	wsnp_RFL_Contig1493_681815	G	G	G	G	G	G	G	G	A	G	G	G	G	G	G	G	A	G	G	G	G	A	G	G	G	G	G	G	G	G	G	G
1B	994950	T/C	BobWhite_c8016_301	T	T	T	T	C	T	C	T	C	C	C	C	T	C	T	T	T	T	T	C	T	T	T	T	T	T	T	T	T	C	T	T
1B	994950	A/G	RAC875_c291_647	A	A	A	A	G	G	A	failed	G	G	G	G	A	G	A	A	G	A	G	G	A	G	G	R	A	A	A	A	G	G	G	A
1B	1002226	T/C	Tdurum_contig11130_90	T	T	T	T	T	T	T	T	T	T	T	T	T	T	failed	T	T	T	C	T	T	T	T	T	T	T	T	failed	T	T	C	C
1B	1002226	T/C	Tdurum_contig41945_748	C	C	C	C	failed	C	C	C	T	C	C	C	C	C	C	C	C	C	T	C	C	C	C	C	C	C	C	C	C	C	T	C
1B	1002226	A/G	Tdurum_contig47253_1624	G	G	G	G	G	G	G	G	A	G	G	G	G	G	G	G	A	G	A	G	G	A	G	G	G	G	G	R	G	G	A	R
1B	1002226	T/C	wsnp_JD_c1544_2179305	C	C	C	C	C	C	C	C	T	C	C	C	C	C	C	C	T	C	T	C	C	T	C	C	C	C	C	Y	C	C	T	Y
1B	1002800	A/G	Tdurum_contig57479_236	G	G	G	G	A	A	G	G	A	G	G	G	G	G	G	G	A	G	A	G	G	A	G	G	G	G	G	G	G	G	A	G
1B	1002800	T/G	Tdurum_contig67656_387	G	G	G	G	G	G	G	G	T	G	G	G	G	G	G	G	G	G	T	G	G	G	G	G	G	G	G	G	G	G	T	K
1B	1007938	T/G	Tdurum_contig67656_58	T	T	T	T	T	T	T	T	G	T	T	T	T	T	T	T	T	T	G	T	T	T	T	T	T	T	T	K	T	T	G	G
1B	1010587	A/G	BobWhite_c11309_738	A	A	A	A	A	A	A	A	A	failed	A	A	A	A	A	A	failed	A	A	A	failed	A	A	A	A	A	A	A	A	A	G	R
1B	1010587	T/C	RAC875_c66649_186	C	C	C	C	C	T	C	C	C	C	C	C	C	C	C	C	C	C	C	C	C	C	C	C	C	C	C	C	C	C	T	C
1B	1010587	A/G	Tdurum_contig49651_227	A	A	A	A	A	G	A	A	A	A	A	A	A	A	A	A	A	A	A	A	A	A	A	A	A	A	A	R	A	A	G	R
1B	1010587	A/G	Tdurum_contig49651_546	G	G	G	G	G	A	G	G	G	G	G	G	G	G	G	G	G	G	G	G	G	G	G	G	G	G	G	G	G	G	A	G
1B	1010587	T/C	wsnp_Ex_c26083_35336771	T	T	T	T	C	C	T	T	C	T	T	T	T	T	T	T	C	T	C	T	T	C	T	T	T	T	T	Y	T	T	C	Y
1B	1010587	T/C	wsnp_Ex_c5296_9365528	C	C	C	C	C	T	C	C	C	C	C	C	C	C	C	C	C	C	C	C	C	C	C	C	C	C	C	failed	C	C	T	failed
[truncated: 16,172 more rows]
